# Supplementary material for: Alteration of ribosome function upon 5-fluorouracil treatment favors cancer cell drug-tolerance
Source: Nat Commun. 2022 Jan 10;13:173. doi: 10.1038/s41467-021-27847-8 (PMC8748862; doi:10.1038/s41467-021-27847-8)
Supplement: Supplementary file 4 — Supplementary Data 1 [file 41467_2021_27847_MOESM4_ESM.xlsx]

## Sheet: 5-FU 10µM vs NT
identifier	baseMean.Poly	log2FoldChange.Poly	lfcSE.Poly	stat.Poly	pvalue.Poly	padj.Poly	Gene_name
ENSG00000000003	812.673652652733	0.424457708711803	0.164675575234444	2.57753894654696	0.00995066673259813	0.0375782677456861	TSPAN6
ENSG00000000419	713.405915611767	-0.333472714666603	0.143866167147331	-2.31793701937649	0.020452744158917	0.0661126557316133	DPM1
ENSG00000000457	149.898009257376	-0.426646656498095	0.194872773671909	-2.18936000375508	0.0285706842806185	0.0848168488651794	SCYL3
ENSG00000000460	173.191298443046	-0.86009745921307	0.181683666488616	-4.73403842973942	2.20096025555161e-06	3.32285244011219e-05	C1orf112
ENSG00000001036	1737.24917964782	0.039396285926936	0.137701335275476	0.286099520009173	0.774801899173087	0.859209350163711	FUCA2
ENSG00000001084	745.324997645186	-0.24316740596881	0.18018916742018	-1.34951179058268	0.177172635788104	0.322672761630463	GCLC
ENSG00000001167	509.257935022101	0.0993441659635241	0.167751776683784	0.59220932217481	0.55371042774586	0.695867167093899	NFYA
ENSG00000001460	270.75639604151	0.522562559720896	0.183020490597244	2.85521341362181	0.00430079183180048	0.0194702740119434	STPG1
ENSG00000001461	505.68660322673	1.19600991673785	0.169424261804507	7.05926001388094	1.67391597195072e-12	8.65894672932337e-11	NIPAL3
ENSG00000001497	935.548687886199	-1.00329387269984	0.192072437170609	-5.22351820739724	1.75555194094286e-07	3.58799329308168e-06	LAS1L
ENSG00000001561	87.2407725249295	0.0720695984707445	0.342747167931966	0.210270441928349	0.833456603499576	0.898345326304744	ENPP4
ENSG00000001617	679.192342148379	1.08092454719789	0.115048525948887	9.39537936955504	5.70119949243302e-21	8.18152778774312e-19	SEMA3F
ENSG00000001629	406.419697126065	0.0728980161982991	0.254182523698834	0.28679397441451	0.774270076948922	0.859122048526106	ANKIB1
ENSG00000001630	91.1264126872595	-0.625291162011468	0.393329772625871	-1.58973768458213	0.111893945472682	0.232534505804797	CYP51A1
ENSG00000001631	49.9886328430203	-0.530287952950125	0.394296994953366	-1.34489473604242	0.17865923040356	0.324671308410391	KRIT1
ENSG00000002016	271.374413116802	-0.481875036331274	0.218973687486257	-2.2006070312056	0.0277638554053438	0.083285325745048	RAD52
ENSG00000002079	213.684659943843	3.60321208670536	0.36254392917136	9.93869100205585	2.82515030963798e-23	4.96111263584586e-21	MYH16
ENSG00000002330	1252.82615079613	0.632227396008532	0.195875467827286	3.22770075814702	0.00124789441342922	0.00724529249562462	BAD
ENSG00000002549	730.844791537951	-0.416786689223548	0.192819994647252	-2.16153252148992	0.0306542275807816	0.0892671440744296	LAP3
ENSG00000002586	1451.92471708519	0.539931956445261	0.161773931514168	3.33757083969969	0.000845141750762858	0.00525105298216067	CD99
ENSG00000002587	1978.77542578061	0.0107626205247285	0.145563526463598	0.0739376187579511	0.941060022314483	0.964474509123721	HS3ST1
ENSG00000002745	1050.74495545207	-0.012371585177272	0.184127343133744	-0.0671903746978291	0.946430147687723	0.968042287379244	WNT16
ENSG00000002746	56.1326905300112	0.469649098522139	0.317202224155589	1.48059837780889	0.138713627916124	0.272566560389957	HECW1
ENSG00000002822	21.5482811162361	0.530850896298	0.412841441119328	1.28584692190473	0.198496490872643	0.349149459132043	MAD1L1
ENSG00000002834	5392.62106764094	-0.0700839996148663	0.135571847574808	-0.516950981111284	0.605190377874441	0.736855904311214	LASP1
ENSG00000002919	608.075057352788	0.102456645937551	0.173202626438258	0.591542103283716	0.554157253349611	0.69613918516603	SNX11
ENSG00000003056	1047.22696152065	-0.209346728566122	0.172038151338549	-1.21686223048372	0.223656638055185	0.377742532458176	M6PR
ENSG00000003096	51.7823789261158	-0.871232504307185	0.405530446807788	-2.1483775414775	0.0316837754276878	0.0914471597876127	KLHL13
ENSG00000003137	226.462892406057	0.11324475853244	0.284763223275687	0.39768042105214	0.690865771403682	0.802392706044169	CYP26B1
ENSG00000003147	171.446457943514	0.127666527128185	0.22046927439428	0.579067207795453	0.562543825543626	0.703100758166813	ICA1
ENSG00000003249	3395.50444101695	0.814165320921341	0.164456990392472	4.95062763205358	7.39745242263576e-07	1.27883937865928e-05	DBNDD1
ENSG00000003393	393.610001349939	0.0356732843606212	0.262469877433588	0.135913822604834	0.891889408019322	0.9341670098435	ALS2
ENSG00000003400	56.9930916814773	0.0960930003337437	0.311624417371695	0.308361588428185	0.75780720678076	0.847770685539688	CASP10
ENSG00000003402	456.669346448318	0.734037414307333	0.14481629332753	5.06874880885929	4.00439278542476e-07	7.42258696031651e-06	CFLAR
ENSG00000003436	104.324728989329	0.180289245966142	0.317942590052277	0.567049686349028	0.570680424869288	0.709549184861703	TFPI
ENSG00000003509	152.739459688898	-0.261488470372691	0.205855620215179	-1.27025179151951	0.203994954416847	0.355319000489348	NDUFAF7
ENSG00000003756	823.280056651701	-0.598841835707431	0.168884559011735	-3.54586493408092	0.000391326726019438	0.00282000350186578	RBM5
ENSG00000003989	113.277463178807	-1.21757142067556	0.306066434919463	-3.97812788911644	6.94600106413157e-05	0.000660736494667854	SLC7A2
ENSG00000004059	3126.9690252002	0.267788051967965	0.167058452738862	1.60296020690769	0.108943439828162	0.228274255111018	ARF5
ENSG00000004142	2524.67197829052	0.0154429287240964	0.116681074654867	0.132351615459279	0.894706183185366	0.93553449360208	POLDIP2
ENSG00000004399	543.093909064992	-0.368328253064257	0.157404698089551	-2.34000800188764	0.0192833267319126	0.0631391753101339	PLXND1
ENSG00000004455	4185.88714865565	-0.0209179420819228	0.11367277560755	-0.184018925992808	0.853998607664659	0.910631723982322	AK2
ENSG00000004478	6755.741992911	-0.786255934518328	0.166597414606886	-4.71949661628081	2.36428978643851e-06	3.52950911519109e-05	FKBP4
ENSG00000004487	2451.74133258373	-0.713680106689414	0.160869571515942	-4.43638967869502	9.14801838535476e-06	0.000114961820499948	KDM1A
ENSG00000004534	861.041252873145	-0.186775729006635	0.122275750444945	-1.52749607609835	0.126637702209283	0.254572491894124	RBM6
ENSG00000004660	173.368991036667	-1.04303251779669	0.287091709776837	-3.63309870078611	0.000280037835783031	0.00213442887284999	CAMKK1
ENSG00000004700	129.6449142516	-0.452271540811147	0.29213916809642	-1.54813729277779	0.121589245039814	0.247141343938678	RECQL
ENSG00000004766	82.7461609802097	-0.0275456162104589	0.304328489039874	-0.0905127755122848	0.927879742234106	0.956022375050506	VPS50
ENSG00000004777	59.0890145484407	-1.29116537486632	0.291104638058299	-4.43539953014332	9.19016857579668e-06	0.000115382869061696	ARHGAP33
ENSG00000004779	3111.47797730466	0.208453550377904	0.171177027031093	1.21776592334461	0.223312937283243	0.377305286869497	NDUFAB1
ENSG00000004799	9.73223442041609	0.999684896194688	0.662387085130849	1.50921556086379	0.131243704869514	NA	PDK4
ENSG00000004838	28.5191631358702	1.36871695078213	0.370945201261947	3.68980902334304	0.000224422464661792	0.00177122543665067	ZMYND10
ENSG00000004848	19.8235807441691	1.12898048822925	0.470089921784681	2.40162665888074	0.0163223573884246	0.055274849455954	ARX
ENSG00000004864	220.866156035716	-1.11367888716175	0.255853410153337	-4.35280063882792	1.34409367154633e-05	0.000162190543765437	SLC25A13
ENSG00000004866	322.065991397275	-0.515520637578487	0.155142840719747	-3.32287738955183	0.000890940656269075	0.00549214503398017	ST7
ENSG00000004897	1155.97969987164	-0.558605017783276	0.175874959450454	-3.17614866566972	0.0014924444633313	0.00837601505787195	CDC27
ENSG00000004961	604.058936835137	0.0183102539929723	0.148043738097864	0.123681381112306	0.90156755417601	0.939679982089099	HCCS
ENSG00000004975	876.946847240056	-0.420860472523322	0.152056862718192	-2.76778347915349	0.00564389379481089	0.0241421174953673	DVL2
ENSG00000005001	278.741034325218	1.02155078342648	0.205635562221666	4.96777294933692	6.77261931127152e-07	1.1846314197671e-05	PRSS22
ENSG00000005007	1920.28496927169	-0.499760685876081	0.17690082123065	-2.82508968810538	0.00472673833119076	0.0210206763639026	UPF1
ENSG00000005020	207.200421335676	-0.374344064001674	0.320062117133021	-1.16959816224078	0.242162717256003	0.399691271889515	SKAP2
ENSG00000005022	11232.1512695727	0.211880579581086	0.127918714767612	1.65636888993144	0.0976471372385779	0.210234076168145	SLC25A5
ENSG00000005059	306.444691250666	0.026093902133068	0.177724148675604	0.146822490514199	0.883272132199234	0.92959150511245	MCUB
ENSG00000005073	264.356962201848	-0.0218258962260166	0.170674444886202	-0.12788028249085	0.898243715209672	0.937804945880332	HOXA11
ENSG00000005075	1418.5792185043	0.23936857028024	0.211386266225314	1.13237522264147	0.257476717174676	0.417582241756376	POLR2J
ENSG00000005100	686.45721967588	-0.736284739654829	0.161296360855117	-4.56479449227122	4.99983884324317e-06	6.69286351072451e-05	DHX33
ENSG00000005156	420.434584846958	-0.835325895703657	0.194501233078196	-4.29470745497962	1.74923844093196e-05	0.000203944804577529	LIG3
ENSG00000005175	356.350374420645	-0.210263328790715	0.17022006198784	-1.2352441089214	0.216739667753917	0.369662500108327	RPAP3
ENSG00000005187	36.1746921892856	-0.790441348504184	0.4429246707731	-1.78459544175878	0.0743269613222115	0.172576135317716	ACSM3
ENSG00000005189	92.5335228903653	-0.751964509898957	0.255253922710068	-2.94594692968962	0.00321967636261197	0.0154456508754203	REXO5
ENSG00000005194	1567.34405428467	-0.150108072364985	0.13313344367853	-1.12750086092148	0.259530776715547	0.419387352017554	CIAPIN1
ENSG00000005206	240.41831230194	-0.0518388081674113	0.191347838991066	-0.270913998510491	0.786457178258774	0.867012844956353	SPPL2B
ENSG00000005238	303.873068262139	0.987263954699476	0.188279692702466	5.24360296391404	1.57470866727532e-07	3.24823212881862e-06	FAM214B
ENSG00000005249	147.125951871519	-0.582915765686267	0.271784765937218	-2.14476982797822	0.0319712547061953	0.0920578997430166	PRKAR2B
ENSG00000005302	140.001602000817	0.0612684179774237	0.206543198392598	0.296637306162774	0.766743425919715	0.854027521475924	MSL3
ENSG00000005339	950.019127830188	-0.336128113326864	0.229081203422142	-1.46728805465309	0.142297711841358	0.277094318014586	CREBBP
ENSG00000005436	204.547315277445	0.0427185048024622	0.20918834768707	0.204210728153778	0.838188828151634	0.900359994637651	GCFC2
ENSG00000005448	489.779245393358	0.295616779537355	0.166199662103877	1.77868460016838	0.0752914853379357	0.174287710572502	WDR54
ENSG00000005483	328.369762169677	-0.221471732322856	0.259566649284035	-0.853236472920322	0.39352818105025	0.555887712139779	KMT2E
ENSG00000005486	1893.71092881288	0.835059955439471	0.127523428310331	6.54828658940485	5.82009504696503e-11	2.37538191121698e-09	RHBDD2
ENSG00000005513	141.77432885125	-0.103220742612252	0.215237430630089	-0.479566877889604	0.631535403037254	0.756731144634153	SOX8
ENSG00000005700	294.56278334188	-0.688965681941407	0.274338065439883	-2.51137471876787	0.0120261964428311	0.0435908793389526	IBTK
ENSG00000005801	354.160845945942	0.371701176005413	0.205985662574293	1.8045002324924	0.0711529227497321	0.167125467620191	ZNF195
ENSG00000005810	301.869499078215	-0.535598244209129	0.281436416211332	-1.90308792095671	0.057029073813477	0.141700121978567	MYCBP2
ENSG00000005812	325.094217685319	0.0150856685879475	0.241900784383467	0.0623630412212031	0.950273726479102	0.970786371217858	FBXL3
ENSG00000005882	948.359625807251	0.141095134026986	0.106276801236191	1.3276193147121	0.184303900509489	0.331677434762626	PDK2
ENSG00000005884	6529.35341326359	0.936883300048403	0.169334370097772	5.5327415190871	3.15263894705481e-08	7.52685498880027e-07	ITGA3
ENSG00000005889	202.965438587519	-0.554016652963745	0.236471017320444	-2.34285224143554	0.0191369602440195	0.0627985914474268	ZFX
ENSG00000005893	511.882084961011	-0.182386343013189	0.205751551479556	-0.886439697303142	0.375380635669872	0.539445457483592	LAMP2
ENSG00000005961	25.6262034923961	1.24295139587226	0.473090380578013	2.62730219615466	0.00860648632633957	0.0335756113742555	ITGA2B
ENSG00000006007	1327.35871673106	0.295124538243377	0.108929563707082	2.70931534286674	0.00674222242250224	0.0277617948197358	GDE1
ENSG00000006015	681.864627603427	0.459823047250081	0.185081921736593	2.48442982942708	0.0129759078678604	0.046242047103996	REX1BD
ENSG00000006016	924.191020413109	1.15576694621425	0.148745776947071	7.77008241804075	7.84350741025408e-15	5.62792741383069e-13	CRLF1
ENSG00000006025	167.99016787632	-0.276710337878224	0.225445449296449	-1.22739376084883	0.219674630277158	0.373189615030416	OSBPL7
ENSG00000006042	793.763141433405	0.395908748143631	0.147173579517685	2.69008030817146	0.00714348259658128	0.0289338144867902	TMEM98
ENSG00000006047	12.1782201043439	-0.257665954821638	0.604040360318176	-0.426570758758427	0.669691999737066	0.787116638352345	YBX2
ENSG00000006062	968.898448895425	0.0533901953818847	0.166185864721243	0.321267969880835	0.74800732720565	0.841232475679329	MAP3K14
ENSG00000006118	1146.78486806073	-0.394384975650192	0.167550426919536	-2.35382853330234	0.0185811800040762	0.0614431190124878	TMEM132A
ENSG00000006125	3892.36294431768	0.020160833128466	0.162133468223974	0.124347140348687	0.901040424301706	0.939622245876743	AP2B1
ENSG00000006194	949.955189576041	-0.0406716599115616	0.121818364644901	-0.333871334015352	0.738476651923704	0.835583670756571	ZNF263
ENSG00000006282	495.876114183409	0.533283431745921	0.146892897442186	3.63042353328085	0.000282956526563076	0.00214922102111651	SPATA20
ENSG00000006283	98.0190217677942	0.897941066897935	0.281193397728837	3.19332201307174	0.00140646011431303	0.00799770629979621	CACNA1G
ENSG00000006327	4289.52711010522	0.609214504134024	0.1988755062308	3.06329580590491	0.00218913548122365	0.0112730177460814	TNFRSF12A
ENSG00000006432	235.57934910386	-0.0760766868920922	0.237459523979592	-0.32037749262325	0.748682185388116	0.841555777402669	MAP3K9
ENSG00000006451	1066.98460977572	0.371598194765026	0.142702296147836	2.60400991992491	0.00921400898846329	0.0354380875965507	RALA
ENSG00000006453	1852.8802504502	0.388131872026311	0.12772376654523	3.03883828769538	0.00237492299150349	0.0120607771098195	BAIAP2L1
ENSG00000006459	54.6065631540767	0.299009012950876	0.326721012472841	0.915181459214322	0.360096376409713	0.523893902643974	KDM7A
ENSG00000006468	102.509575510259	-0.956684405519383	0.324725755324583	-2.94613035717822	0.00321776759797524	0.0154420447186543	ETV1
ENSG00000006530	500.779175338254	-0.699323163837651	0.15214613673509	-4.59639119891215	4.29871277239168e-06	5.87212084547997e-05	AGK
ENSG00000006534	460.402892312123	0.520467382470335	0.180127208960914	2.88944344095883	0.00385924424621629	0.0178281321253038	ALDH3B1
ENSG00000006555	21.2646336526772	-0.174067709401567	0.461929889396217	-0.37682711900087	0.706302085809107	0.812512985373627	TTC22
ENSG00000006576	232.062795504137	-0.0816793225356637	0.286875402839135	-0.284720550201598	0.775858245227501	0.860016955216464	PHTF2
ENSG00000006606	142.086674305119	3.08691193238073	0.391379561755021	7.88725890166167	3.08896144121821e-15	2.31602693227518e-13	CCL26
ENSG00000006607	344.557083406002	-0.759117040324392	0.203634829632952	-3.72783497642662	0.0001931317675716	0.00156119719564541	FARP2
ENSG00000006611	212.778529122021	0.900905305920861	0.207727442446754	4.33695854196919	1.44467860539263e-05	0.000172765955802599	USH1C
ENSG00000006625	498.209100745637	0.0176943637603055	0.178879293746284	0.0989178981520498	0.921203457931231	0.952167080975079	GGCT
ENSG00000006634	391.87540145752	-0.802382080384306	0.220849121597331	-3.633168538688	0.000279962019669561	0.00213442887284999	DBF4
ENSG00000006638	109.120521562762	0.560153051041063	0.203519289006399	2.75233396193444	0.00591721438423484	0.0249987790984483	TBXA2R
ENSG00000006652	865.575458638099	0.36103002342692	0.163390787520895	2.20961064515801	0.0271321958785471	0.0819244991391604	IFRD1
ENSG00000006695	531.211551813001	-0.13675594537542	0.131430647665624	-1.04051792945086	0.298099338547317	0.460573486021358	COX10
ENSG00000006704	616.272488739114	-0.525660021019441	0.211507426048604	-2.485302907987	0.0129441241571484	0.0461534279992795	GTF2IRD1
ENSG00000006712	1501.74980353411	-0.108519714898305	0.195226340884227	-0.55586615211243	0.578302358695094	0.715559362056808	PAF1
ENSG00000006715	432.556589068248	-0.213132687382721	0.185553889921723	-1.14862958395877	0.250708752833472	0.409441876568223	VPS41
ENSG00000006740	181.596342078759	0.0729804296633719	0.285830364013436	0.255327770775051	0.798469952611254	0.875986846489913	ARHGAP44
ENSG00000006744	1833.46576604518	-0.671806543244721	0.154701576883757	-4.34259660940312	1.40808533396458e-05	0.000168843727467128	ELAC2
ENSG00000006756	141.491804233779	0.100243010620245	0.254445608129607	0.393966362230093	0.69360587405776	0.803701685036007	ARSD
ENSG00000006757	288.035048676304	0.623651049903155	0.199446699502115	3.12690584231273	0.0017665649475176	0.00956453378887214	PNPLA4
ENSG00000006831	1750.94890835615	-0.380933738966159	0.100862935220854	-3.77674651379171	0.000158890293326178	0.00133066275451145	ADIPOR2
ENSG00000006837	8.90956211347045	0.249551079599664	0.68807931777466	0.36267778024014	0.716845599990373	NA	CDKL3
ENSG00000007047	984.814790102473	0.643700947320328	0.147868277323481	4.3532051564525	1.34161491473409e-05	0.000162037942552408	MARK4
ENSG00000007062	200.298536796483	-0.437566110469312	0.246349596888897	-1.77619982332122	0.0756999873865948	0.174912055343056	PROM1
ENSG00000007080	4014.22625861336	0.276352193343485	0.192173283667995	1.43803648493055	0.150423702350828	0.287574091329918	CCDC124
ENSG00000007168	1110.62118758214	-0.177698926781147	0.133410426563228	-1.33197180579383	0.182869453405654	0.329985901183323	PAFAH1B1
ENSG00000007202	3609.52699550166	-0.289798936899418	0.161856335991227	-1.79047014208406	0.0733783630497377	0.171020336486721	KIAA0100
ENSG00000007237	188.996849060826	1.10822979135525	0.208634914898285	5.31181366213579	1.08539556251952e-07	2.29567181892005e-06	GAS7
ENSG00000007255	136.603854379348	0.50487182362893	0.244750097961184	2.06280539960805	0.0391311208235876	0.107161891837874	TRAPPC6A
ENSG00000007314	8.75036469730792	-0.374790232688424	0.744618460993458	-0.503331910665209	0.614730934517763	NA	SCN4A
ENSG00000007341	165.249392994625	-0.551019849631548	0.175651736785018	-3.13700200019057	0.00170684962770309	0.0092902182427918	ST7L
ENSG00000007372	30.6805571733745	0.275000731635199	0.42035781278386	0.654206305371085	0.512978899810729	0.662248463021389	PAX6
ENSG00000007376	2197.90603644963	-0.143503141189408	0.159825974950871	-0.897871207940508	0.369254216114309	0.533225142638126	RPUSD1
ENSG00000007384	169.119878042998	0.486203822243202	0.209383870233258	2.32206913408164	0.0202292133577961	0.0655661874473249	RHBDF1
ENSG00000007392	830.24746950783	0.0969409695004888	0.2013517195437	0.481450914450469	0.630196058000541	0.75585551625183	LUC7L
ENSG00000007402	146.893963703835	-0.218013280083771	0.245542438346225	-0.887884316666934	0.37460298177087	0.538785412551599	CACNA2D2
ENSG00000007516	143.41162588983	0.240082911317845	0.340587407685661	0.704908360967431	0.48086726663673	0.635722145342722	BAIAP3
ENSG00000007520	1228.96401878919	0.00140471625787587	0.202760703190355	0.00692795120441605	0.994472338914108	0.996563135241604	TSR3
ENSG00000007541	168.233643690391	0.19737161776889	0.247730655699498	0.796718586206406	0.425614487091395	0.586015778883912	PIGQ
ENSG00000007545	236.224791630134	-0.226345211855756	0.156246259648739	-1.44864403387708	0.147437017322823	0.283692969029757	CRAMP1
ENSG00000007866	949.058493644617	0.555513359864406	0.111548626551511	4.98001075439399	6.35807399742609e-07	1.12093600488307e-05	TEAD3
ENSG00000007923	1895.74890717132	-0.648205450644356	0.117395085379601	-5.52157229196062	3.35979526613772e-08	7.97861701456833e-07	DNAJC11
ENSG00000007944	84.6093362056498	-0.0232310545158967	0.286617968948644	-0.081052331091144	0.935400335174794	0.960649208375304	MYLIP
ENSG00000007968	648.517827448889	-0.29626525066499	0.180715358456692	-1.63940272257484	0.10112941501422	0.216155216652751	E2F2
ENSG00000008018	4195.63789415573	0.079556082042761	0.165449843339878	0.480847128270359	0.630625152242969	0.756115648354565	PSMB1
ENSG00000008056	17.607014965448	1.01594856403996	0.524955575475443	1.93530388379975	0.052953016035606	0.13445794368554	SYN1
ENSG00000008083	280.05775324987	-0.301858659190533	0.212594231249476	-1.41988170335773	0.155642123441406	0.294137606832201	JARID2
ENSG00000008086	27.0348632916769	0.280116692153824	0.516601413824762	0.542229821014086	0.587660194295699	0.722849120098654	CDKL5
ENSG00000008128	72.6092745210999	-0.491010016280419	0.330984045329736	-1.48348545257298	0.137945478689459	0.271336825142155	CDK11A
ENSG00000008130	1144.97483955458	-0.515153501852709	0.122146948499729	-4.21748973822176	2.47037058419932e-05	0.000273606355325512	NADK
ENSG00000008256	616.446071722693	0.0545206541983339	0.144266919363117	0.377915148108948	0.705493628965181	0.8120325978585	CYTH3
ENSG00000008277	89.7649552748291	-0.503708242513859	0.292918336721748	-1.71962004206089	0.0855015306128109	0.191588889784851	ADAM22
ENSG00000008282	894.849924840819	-0.150151820376428	0.273429397875462	-0.54914292882588	0.582907366665564	0.719123841330986	SYPL1
ENSG00000008283	1821.57546605751	-0.0563681741046841	0.128150562770161	-0.439858966564049	0.660039256743731	0.779685246990781	CYB561
ENSG00000008294	560.440646629634	-0.0652477142775726	0.261569375071636	-0.249447070245526	0.803014978781635	0.878494832056284	SPAG9
ENSG00000008300	74.390847821036	-0.264236209413689	0.286119015158807	-0.923518519966342	0.355737053611418	0.519836495948537	CELSR3
ENSG00000008311	18.4665942781256	-0.686715257556404	0.597085760926851	-1.15011159618079	0.250097910821489	0.408694345270429	AASS
ENSG00000008323	700.779627300431	0.516700679523879	0.153027712020213	3.376517055	0.000734098207188779	0.0046809721324135	PLEKHG6
ENSG00000008324	511.084133351329	0.223913320026395	0.234699342805308	0.95404323399465	0.340061758351034	0.505218231625416	SS18L2
ENSG00000008382	358.977142852686	0.296995492566205	0.175485741961013	1.69241950512531	0.0905660159459743	0.199586410053293	MPND
ENSG00000008394	1851.3609788374	-0.0318364991281215	0.152929793890826	-0.208177218566378	0.835090595864096	0.899269747579133	MGST1
ENSG00000008405	154.645125425152	0.123028054555338	0.545229950929673	0.225644343905838	0.821478048717645	0.890589048759708	CRY1
ENSG00000008441	648.187335257799	-0.432327797917749	0.176728222681347	-2.44628611864255	0.0144336406852372	0.0502822679679394	NFIX
ENSG00000008513	393.350062619677	-0.631644158949094	0.156649828713638	-4.03220459374881	5.52560494491788e-05	0.000541842201284894	ST3GAL1
ENSG00000008516	15.926126358452	0.220088831745537	0.558978648968992	0.393733879015736	0.69377752580738	0.80378268858681	MMP25
ENSG00000008517	74.4392732747341	0.681769957620407	0.36539495109485	1.86584394660514	0.062063201812129	0.151066111870267	IL32
ENSG00000008710	284.257200457316	-0.833007514702294	0.224466214051151	-3.71105967204699	0.000206393439117462	0.0016523856259518	PKD1
ENSG00000008735	162.157275440224	0.0295962779627233	0.194748524185649	0.151971770191747	0.879209201125858	0.926168097080438	MAPK8IP2
ENSG00000008838	1549.06058840643	-0.176899764018673	0.124988308882568	-1.41533048650876	0.156971620388019	0.295993258445472	MED24
ENSG00000008853	423.594153782495	0.416069747427913	0.173982989761041	2.39143923207303	0.0167824618953403	0.056477150712417	RHOBTB2
ENSG00000008869	77.2930863093845	-0.435788716530177	0.293377283542018	-1.48542079082876	0.137432391546888	0.270407297299833	HEATR5B
ENSG00000008952	555.283748546841	0.020350113882616	0.184895142110969	0.110062999223649	0.912359412172499	0.946750033196146	SEC62
ENSG00000008988	29920.2375645174	0.373018399693636	0.191451466344124	1.9483705547763	0.0513706404498609	0.131320987377885	RPS20
ENSG00000009307	5187.07322849805	-0.25930462903138	0.11920127063287	-2.17535121609581	0.0296038072586928	0.0871491345514246	CSDE1
ENSG00000009335	2052.09481407655	-0.0830841640464908	0.151611756484012	-0.54800607798019	0.583687729449864	0.719620917989643	UBE3C
ENSG00000009413	252.022529677293	0.417232398035546	0.247049683215902	1.68886028350385	0.09124620797666	0.200621398954943	REV3L
ENSG00000009780	109.243389582196	0.149973473434494	0.208667807331679	0.718718787302487	0.472314205186733	0.627651636206526	FAM76A
ENSG00000009830	336.111434953053	-0.633004167157364	0.166189927719006	-3.80892016649558	0.000139575009939288	0.00119408210426265	POMT2
ENSG00000009844	1062.37417034051	0.00794000823314983	0.135248315636112	0.0587068918071597	0.953185569939813	0.972117769215216	VTA1
ENSG00000009950	306.680765637717	-0.132216007846916	0.174735484236939	-0.756663756215842	0.449251333939528	0.607098856091226	MLXIPL
ENSG00000009954	1814.16869728877	-0.539199779911627	0.168244329615976	-3.20486153169244	0.0013512747034624	0.0077399623143387	BAZ1B
ENSG00000010017	1009.91143204205	0.143399341787207	0.138408092610544	1.03606183050804	0.300173297838138	0.462514350712112	RANBP9
ENSG00000010030	78.2716185892261	2.03714113992715	0.285046268421038	7.14670341489302	8.88866358890649e-13	4.84196343908351e-11	ETV7
ENSG00000010072	196.332518156344	-0.241372329851439	0.196561257795713	-1.22797509823781	0.219456316053598	0.372894479377488	SPRTN
ENSG00000010165	1031.33494154766	-0.374889610842625	0.14594661688886	-2.56867626556981	0.0102087778702397	0.0384117139713051	EEF1AKNMT
ENSG00000010219	310.450500692358	-0.256789846735925	0.227994846380942	-1.12629671596555	0.260039947371806	0.419953187030993	DYRK4
ENSG00000010244	2318.40435148538	-0.197901164626073	0.137663223774948	-1.43757467825686	0.150554769864225	0.287701025001138	ZNF207
ENSG00000010256	3740.00792027623	-0.123718056949381	0.178729461428307	-0.692208525447871	0.488806385536965	0.642720199150378	UQCRC1
ENSG00000010270	703.196837824178	0.090443756333981	0.138881466052597	0.651229850207143	0.514898124009221	0.663853710098535	STARD3NL
ENSG00000010278	3343.49708691397	0.550494267293898	0.152565449968515	3.60824988493464	0.00030826950507557	0.00230078985827378	CD9
ENSG00000010292	2895.70436531547	-0.73580093489845	0.174116868456603	-4.22590264470464	2.37984872417575e-05	0.000266008886707283	NCAPD2
ENSG00000010310	25.7195603904585	0.314034717250771	0.373223372762432	0.841412248451717	0.40011702604222	0.562990177075326	GIPR
ENSG00000010318	44.1387436806809	-0.0125895419856741	0.348255537114362	-0.0361502995472542	0.971162515276009	0.983468770686215	PHF7
ENSG00000010319	184.523283435412	0.784679246779212	0.227730794829584	3.44564399982182	0.000569700342333133	0.00380723326131651	SEMA3G
ENSG00000010322	695.231842190245	-0.394033987940604	0.152662120489867	-2.58108551536043	0.00984901813930613	0.0373072597395213	NISCH
ENSG00000010361	20.4247498380502	0.356824785694215	0.504382550481176	0.707448712002048	0.479287674418584	0.634297344284085	FUZ
ENSG00000010404	75.6185976722294	0.516616784868319	0.398933485121309	1.29499479019974	0.195322026702571	0.345267254089074	IDS
ENSG00000010438	1211.98855764127	0.839808314716067	0.170220530647424	4.93364878796879	8.07075088347103e-07	1.37238891295237e-05	PRSS3
ENSG00000010539	174.216366351052	-0.0121476637450167	0.206705126672234	-0.0587680815690597	0.953136831721756	0.972117769215216	ZNF200
ENSG00000010626	115.961228608608	0.156354129671369	0.251948152256003	0.620580576881942	0.534875622550005	0.680695151955027	LRRC23
ENSG00000010704	117.888245242773	-0.815511699018306	0.263977765535944	-3.08931965297381	0.00200615464509799	0.0105534646801253	HFE
ENSG00000010803	347.023541110344	-0.749030159528125	0.195779311314245	-3.82589025622764	0.000130300332100131	0.00112774852931799	SCMH1
ENSG00000010810	250.049537367886	0.554719920908114	0.161763136882321	3.42921095373949	0.000605338827725338	0.0039954757640071	FYN
ENSG00000010818	88.8862754454174	-0.261451006471081	0.339910834480496	-0.769175265833084	0.441789271658637	0.599930771220611	HIVEP2
ENSG00000011007	1556.81849035001	0.197296866114954	0.164329505911637	1.20061741207354	0.229899643634914	0.3853156000406	ELOA
ENSG00000011009	2378.85295026331	0.386415135890124	0.143205812538382	2.69832019413707	0.00696903739869632	0.0283909563867525	LYPLA2
ENSG00000011021	242.603915844443	-0.54161147322271	0.234849001576733	-2.30621152138791	0.0210988161189463	0.0676723864271709	CLCN6
ENSG00000011028	124.2552627027	0.682189214284397	0.315118884958214	2.16486299884838	0.0303981785387261	0.0887486505880841	MRC2
ENSG00000011052	60.9454890376996	0.325298134839166	0.31343102086182	1.03786196383726	0.299334323866963	0.46177211568892	NME1-NME2
ENSG00000011105	392.20762834454	0.576296171215779	0.152133443997188	3.78809652942867	0.0001518058720399	0.00127984912712855	TSPAN9
ENSG00000011114	353.406230545918	-0.172803531625455	0.237395721743574	-0.72791341965341	0.466666587834486	0.622743599260304	BTBD7
ENSG00000011132	393.309613154318	-0.212575071932892	0.176937964549432	-1.20141018053536	0.229592128965675	0.385183727614821	APBA3
ENSG00000011143	383.577348838219	-0.493174416019921	0.150716312130903	-3.27220331394243	0.00106712806706487	0.00639223123117045	MKS1
ENSG00000011198	438.147222784114	0.29157416175541	0.170669682617391	1.70841216368266	0.0875598918436524	0.195011151564044	ABHD5
ENSG00000011243	1661.67622430987	-0.122907107439753	0.223474112263546	-0.549983647747113	0.582330589436415	0.718478695259166	AKAP8L
ENSG00000011258	320.789788900635	-0.158117497095581	0.228454648810051	-0.692117660634902	0.488863441728788	0.642731897676328	MBTD1
ENSG00000011260	1041.92556328926	-0.691241711537338	0.146152902521961	-4.72957908881399	2.24985797907878e-06	3.38518653763082e-05	UTP18
ENSG00000011275	1022.55812949753	-0.360160638365574	0.148281000289965	-2.42890618259437	0.0151444506150164	0.0521459850123862	RNF216
ENSG00000011295	853.043965133503	-0.148975031701791	0.18556895076338	-0.802801498251453	0.422089476061682	0.582725369558209	TTC19
ENSG00000011304	9809.98889697413	-0.69845257608134	0.143146225432706	-4.87929439962554	1.06466043558134e-06	1.74129389378292e-05	PTBP1
ENSG00000011332	320.02917525254	0.899913345506688	0.15867010567319	5.67159983721334	1.41470117588761e-08	3.68761755730391e-07	DPF1
ENSG00000011347	893.921939507945	0.215100914801845	0.136071360006456	1.58079492107406	0.113924936210935	0.235617882949192	SYT7
ENSG00000011376	460.053469982041	-0.981335131037353	0.227378787557671	-4.31586051442224	1.58982350437735e-05	0.000187975629090721	LARS2
ENSG00000011405	305.006920018697	-0.413598741112497	0.325718169628612	-1.26980555485771	0.204153901554637	0.355464836288087	PIK3C2A
ENSG00000011422	1135.85567985686	1.02740981347073	0.151709491502565	6.77221842414098	1.26822471349123e-11	5.60454537293176e-10	PLAUR
ENSG00000011426	673.382041981023	-0.820501310214455	0.234023213532558	-3.50606804269144	0.00045477894446627	0.00317607524481781	ANLN
ENSG00000011451	1313.99413457019	-0.0132052828382817	0.157674845786785	-0.0837500919844789	0.933255129364733	0.959718212089824	WIZ
ENSG00000011454	330.01996937655	-0.426751146060618	0.176400130027064	-2.41922240077228	0.0155537273916155	0.0532393038647089	RABGAP1
ENSG00000011478	250.359015694067	0.0293314232861956	0.179421966848521	0.163477325554897	0.870142624567918	0.920783655842328	QPCTL
ENSG00000011485	2521.02464394343	-0.308741372991904	0.133570386330709	-2.31145077493066	0.0208079691413499	0.0669164231711941	PPP5C
ENSG00000011523	343.536545432874	0.336349517521628	0.153304020007744	2.19400324599861	0.0282351761963657	0.0842011860564393	CEP68
ENSG00000011566	133.67820941767	-0.501659496674793	0.324408925205645	-1.54638007063705	0.122012804380807	0.247813557642102	MAP4K3
ENSG00000011638	575.19991421805	0.615417502612543	0.177749536870651	3.46227345199997	0.000535632640659449	0.00362318967168829	TMEM159
ENSG00000012048	372.122567433037	-0.36659148532186	0.159347116419113	-2.30058436926876	0.0214151353832608	0.0684712782469522	BRCA1
ENSG00000012061	2577.80744040719	1.08663164350449	0.138530552873192	7.84398546722883	4.36467638798001e-15	3.23616505966562e-13	ERCC1
ENSG00000012124	124.598436005081	0.785647714213273	0.231178927535205	3.39843999879112	0.000677713270315917	0.00437367567970804	CD22
ENSG00000012171	411.699918108264	1.37589947399427	0.199812459600007	6.88595434313059	5.74014001090201e-12	2.76562846879055e-10	SEMA3B
ENSG00000012174	156.762495774099	-0.500856901026353	0.538289384538411	-0.930460297774297	0.352132811223276	0.516888074941074	MBTPS2
ENSG00000012211	525.936369265344	-0.317676735795522	0.140114961580531	-2.26725777327453	0.0233744834020041	0.0731603788656536	PRICKLE3
ENSG00000012232	1511.3775541551	-0.337492298559484	0.133360613579784	-2.53067445852427	0.0113843454585486	0.0418644618296407	EXTL3
ENSG00000012660	763.009715053682	-0.481789132371315	0.144821557764826	-3.32677772430598	0.0008785642301763	0.00543090236958448	ELOVL5
ENSG00000012779	56.7474581384967	1.72269770822188	0.320423500447619	5.37631511363974	7.60256892238412e-08	1.67156317690508e-06	ALOX5
ENSG00000012817	7.61425538918377	-0.281273382869551	0.735966122934004	-0.382182513711672	0.702325991207575	NA	KDM5D
ENSG00000012822	239.933414931999	-0.00281170671982529	0.220426352747654	-0.0127557648383547	0.989822648167027	0.994217886839553	CALCOCO1
ENSG00000012963	945.743798298806	0.0479917067018322	0.163968911896507	0.292687840315263	0.769760765106715	0.855995760769026	UBR7
ENSG00000012983	197.190799108643	-0.189928053357893	0.288794665789515	-0.657657761228596	0.510758069636991	0.66058333982466	MAP4K5
ENSG00000013275	3183.8186520885	0.153263791357071	0.166866771440343	0.918479994753563	0.358367627664609	0.522365045741795	PSMC4
ENSG00000013288	591.746917128918	-0.0786567463748575	0.15193277183365	-0.517707571747446	0.604662314567685	0.736499338342642	MAN2B2
ENSG00000013306	6128.13277211472	0.0371569967370768	0.152720447583581	0.243300732318385	0.807772437127511	0.881554578943803	SLC25A39
ENSG00000013364	1580.23687542301	0.441562310168532	0.206983376918591	2.13332257276971	0.032898273747568	0.0939568502963927	MVP
ENSG00000013374	783.820570970609	-0.107766442614642	0.124129179831481	-0.86817976853586	0.385295927927142	0.549082696648759	NUB1
ENSG00000013375	325.831729336233	-0.462100119958155	0.171406411732329	-2.69593252252301	0.00701918841559831	0.0285342944241776	PGM3
ENSG00000013392	57.4946121294246	-0.648397964861269	0.269939979356277	-2.40200790711882	0.0163053559789264	0.0552453112197898	RWDD2A
ENSG00000013441	525.726937706814	-0.131894698466516	0.160442971894196	-0.822065914819215	0.411039383331003	0.573216598236425	CLK1
ENSG00000013503	200.262732502219	-0.792814591761883	0.194055236254562	-4.0855099149289	4.39801223285177e-05	0.00044567859726378	POLR3B
ENSG00000013523	408.104348793083	-0.778610100673956	0.191283825959424	-4.07044399477412	4.69236212079432e-05	0.000470859134316699	ANGEL1
ENSG00000013561	672.08486989211	0.277695478898076	0.168793102229592	1.64518262434893	0.0999321556454162	0.214076171628206	RNF14
ENSG00000013563	242.212039650686	0.371944677494679	0.173389121531611	2.14514425247185	0.0319413152121565	0.091991539236392	DNASE1L1
ENSG00000013573	501.665336867612	-1.10928917073589	0.172589923586385	-6.42731132667004	1.29880646861591e-10	5.00978934397341e-09	DDX11
ENSG00000013583	691.453393582921	0.163387812785706	0.179768210081987	0.908880456178483	0.363413231154846	0.527358158420417	HEBP1
ENSG00000013588	12510.1674133621	0.743594530719287	0.16692983280049	4.45453349017613	8.40758051496833e-06	0.000106826122624566	GPRC5A
ENSG00000013619	118.308324551868	-0.786958693966043	0.243257241461601	-3.23508845713137	0.00121605050325485	0.00710569615430792	MAMLD1
ENSG00000013810	2692.87789470253	-0.563208135802709	0.239829280213241	-2.3483710383567	0.0188557275148332	0.0620894496454388	TACC3
ENSG00000014123	116.272829038912	-0.675986156991832	0.254547453861737	-2.65563904386571	0.00791582928699817	0.0315639849609434	UFL1
ENSG00000014138	128.591879757591	0.180968909806154	0.258842258621855	0.699147468306297	0.484459876027147	0.638704090235928	POLA2
ENSG00000014164	930.158846068019	-0.423770367307125	0.171754972650783	-2.46729606000256	0.0136137745815348	0.0481169056051812	ZC3H3
ENSG00000014216	5888.16429862385	0.328204724216991	0.160996752224232	2.03857978302491	0.0414919846555227	0.1120501876189	CAPN1
ENSG00000014641	2707.42353116462	-0.252364726565295	0.141399413158988	-1.78476502078221	0.0742994393157633	0.172552247061843	MDH1
ENSG00000014824	469.430476993998	-0.33020529315539	0.213589099107631	-1.54598382845837	0.122108473439691	0.24797012880799	SLC30A9
ENSG00000014914	83.8687158327987	-0.398080863381026	0.229023668222066	-1.73816473411402	0.0821817911348064	0.186024115414709	MTMR11
ENSG00000014919	823.655916711513	-0.236333701489794	0.129533175661436	-1.82450326167796	0.0680760236903384	0.161979428092576	COX15
ENSG00000015133	275.15286071265	-1.07668520978757	0.184694804217016	-5.82953708065589	5.55813457331305e-09	1.59182111621107e-07	CCDC88C
ENSG00000015153	114.416806668054	-0.0596741146495844	0.188936343866657	-0.315842433638388	0.752122108062895	0.843601810254246	YAF2
ENSG00000015171	387.773224180849	-0.30917495436504	0.182338539590188	-1.69560946939643	0.089959863270535	0.198808467496036	ZMYND11
ENSG00000015413	71.3795631857764	0.6200244707734	0.358030330911121	1.73176520881779	0.0833153749891273	0.18804785973362	DPEP1
ENSG00000015475	2026.15018165603	0.306964163435325	0.142875873493631	2.14846744890772	0.0316766395901559	0.0914471597876127	BID
ENSG00000015479	23.4084246587279	-0.326491271592165	0.58607963361597	-0.557076637483191	0.577475068867995	0.714668655520391	MATR3
ENSG00000015532	718.945277390717	-0.515033378261467	0.13576128844075	-3.79366890353463	0.000148437577535749	0.00125621300557521	XYLT2
ENSG00000015676	1181.82235042813	-0.388459405586387	0.120272791572888	-3.22981948374394	0.00123868400215655	0.00720325781820535	NUDCD3
ENSG00000016082	7.93855080761474	-1.12035834564523	0.787934667173179	-1.42189243895647	0.155057478521669	NA	ISL1
ENSG00000016391	213.965728280011	-1.53587226076933	0.21364130913837	-7.18902288589976	6.52566363504191e-13	3.61375547191989e-11	CHDH
ENSG00000016402	12.9809319010349	-0.385485530780898	0.474466656938188	-0.812460739113894	0.416527305932772	0.577447293663466	IL20RA
ENSG00000016864	294.939403925407	-0.469777194519436	0.186216023429868	-2.52275387405832	0.0116439866800975	0.0425522032400276	GLT8D1
ENSG00000017260	796.797148286913	-0.380676900171488	0.164341558265527	-2.31637635780737	0.0205377284666159	0.0663135933792977	ATP2C1
ENSG00000017483	935.387874190127	-0.392716086678016	0.171472706776786	-2.2902541988168	0.022006585204229	0.0699164110592156	SLC38A5
ENSG00000017797	1590.77243829665	0.138265186636926	0.158944942523566	0.8698935898286	0.384358558872575	0.548156585457725	RALBP1
ENSG00000018189	163.304019278481	-0.0633596648504968	0.221466163714398	-0.286091851630235	0.774807772307827	0.859209350163711	RUFY3
ENSG00000018236	16.1150996054102	1.04439822639125	0.59919957083403	1.74298894262815	0.0813355463071481	0.184671915595244	CNTN1
ENSG00000018408	861.562034298061	0.368467182615487	0.156087300546063	2.36064805609697	0.0182430345755958	0.0605048557271128	WWTR1
ENSG00000018510	596.835714841567	-0.69323844507667	0.16486929935173	-4.20477583032438	2.61341049005043e-05	0.000287066472429737	AGPS
ENSG00000018610	592.550164454376	0.190824198457771	0.16349722567053	1.16714028433919	0.243153721714484	0.400831221591095	CXorf56
ENSG00000018699	249.295076333824	-0.582184197371828	0.207446212413255	-2.80643445160644	0.00500931029524538	0.0219626331144365	TTC27
ENSG00000019144	786.285746347802	0.209498147988789	0.200119502706916	1.04686522380384	0.295161743076505	0.457836892503374	PHLDB1
ENSG00000019186	1647.44632506722	-0.403437027253827	0.210678920030924	-1.91493779821261	0.0555004366754023	0.139121637882007	CYP24A1
ENSG00000019485	297.346698026895	0.494920966263808	0.148882330277367	3.32424247620098	0.000886590736946048	0.00547038371487839	PRDM11
ENSG00000019505	110.121906553735	1.08299582418984	0.292355661658729	3.70437780491502	0.0002119102280574	0.00168945872380768	SYT13
ENSG00000019995	681.251155266379	0.0540988292084072	0.129360520475833	0.418202006372677	0.675799428970597	0.791437274398174	ZRANB1
ENSG00000020129	778.719609019924	-0.437784561070821	0.160686452783923	-2.72446465452513	0.00644058237475948	0.0268193486344899	NCDN
ENSG00000020181	237.07471191271	0.796152285038694	0.223788139099178	3.55761609280756	0.000374235721609753	0.00271001081964393	ADGRA2
ENSG00000020256	461.144006813054	0.201925206598182	0.135029109759062	1.4954198169453	0.134804911856571	0.266534274613007	ZFP64
ENSG00000020426	337.537425809625	-0.269261893746552	0.137270286116003	-1.96154536691944	0.04981543823784	0.128495716799809	MNAT1
ENSG00000020577	124.463717920746	0.595562623879283	0.294996789855444	2.01887832125605	0.0434998679643079	0.115947521040874	SAMD4A
ENSG00000020633	833.732845074563	-0.0411123714847954	0.16490519955074	-0.249309127891661	0.803121671168053	0.878494832056284	RUNX3
ENSG00000020922	81.8529967409202	-0.330083253803866	0.256287599906645	-1.28794078966014	0.19776657513137	0.348368683896535	MRE11
ENSG00000021300	818.970815375598	0.997589843406988	0.207012498884047	4.81898363038342	1.44291390766125e-06	2.30900827477783e-05	PLEKHB1
ENSG00000021355	1430.36099344347	0.654628517116696	0.212315341611597	3.08328410065747	0.0020472960321049	0.010723395935821	SERPINB1
ENSG00000021574	150.033017458619	-0.245426381154587	0.305072777315981	-0.804484698090203	0.421117103118111	0.581744007681846	SPAST
ENSG00000021762	554.395149394964	0.468930239308639	0.161558778554214	2.90253642361676	0.0037015411298899	0.0172128111217807	OSBPL5
ENSG00000021776	476.423139185807	-0.704393003831148	0.141948574452782	-4.96231122113492	6.96592590590564e-07	1.21434781324821e-05	AQR
ENSG00000021826	239.501085655871	-1.18012649305426	0.224560368972485	-5.25527500001064	1.47803450878705e-07	3.05827109368558e-06	CPS1
ENSG00000022267	324.123640619052	0.159812581843908	0.149594290106869	1.0683066962632	0.285382188904147	0.447400346559105	FHL1
ENSG00000022277	1797.15946765037	0.237448188420603	0.13718172860493	1.73090243748444	0.0834691668283258	0.188246482072077	RTF2
ENSG00000022556	698.397248043264	-0.816287501906715	0.214582089697606	-3.80408030817972	0.000142332002711441	0.00121300313421896	NLRP2
ENSG00000022567	425.364203531651	-0.174279719041159	0.158179116659662	-1.10178715573522	0.27055421565414	0.430833619152865	SLC45A4
ENSG00000022840	2597.38463853091	0.0368934846722972	0.136591235164078	0.270101406052734	0.787082240427813	0.867468226845712	RNF10
ENSG00000022976	172.19958672562	-0.236125792474908	0.188499911690433	-1.25265731085693	0.210330448069724	0.362342863035825	ZNF839
ENSG00000023041	1644.82761015219	-0.182646899511176	0.0992584414188171	-1.84011452225514	0.0657514256622721	0.157600310145238	ZDHHC6
ENSG00000023171	122.977472716419	0.107593750394977	0.263521494117035	0.408292123401487	0.683059221309929	0.797141340294011	GRAMD1B
ENSG00000023191	1606.20413815282	-0.426669431780757	0.183956254518432	-2.31940703999279	0.0203729762918411	0.0659146040220392	RNH1
ENSG00000023228	1093.58380639125	-0.388066963100986	0.167564250349017	-2.31592933631539	0.0205621272520109	0.0663496494935535	NDUFS1
ENSG00000023287	225.614362097544	-0.189469640217996	0.286646965327845	-0.660986032073616	0.508621271292387	0.658651221295187	RB1CC1
ENSG00000023318	438.142197173718	-0.109192637294346	0.185107225284733	-0.58988857472411	0.555265354408802	0.696875251075783	ERP44
ENSG00000023330	1285.47853309252	0.667150228843554	0.115199955744369	5.79123685015968	6.98699638431875e-09	1.95489420849304e-07	ALAS1
ENSG00000023445	86.5130307461093	2.57509629096889	0.335315142567749	7.67963018684313	1.59548500506287e-14	1.11283465162211e-12	BIRC3
ENSG00000023516	185.064237897315	-0.561737211459063	0.309262821277956	-1.81637485274762	0.0693128900330595	0.164000600410845	AKAP11
ENSG00000023572	469.094394077828	0.107815725533607	0.195838437135127	0.550534037703816	0.581953137484558	0.718278606572543	GLRX2
ENSG00000023608	128.978403833568	-0.105490078310897	0.191647631234246	-0.550437684157749	0.582019207531977	0.718293725145345	SNAPC1
ENSG00000023697	587.979147992815	0.313871362026822	0.147522451780318	2.12761758118163	0.033368803343358	0.0948945342894644	DERA
ENSG00000023734	2616.97156337249	-0.209806327293075	0.138325898878797	-1.51675376045748	0.129328865420067	0.258428629045683	STRAP
ENSG00000023839	1244.44294821764	-0.209471815905518	0.20304310012321	-1.03166182834288	0.302230565232757	0.465071961673743	ABCC2
ENSG00000023892	765.447589485117	0.0133484082302885	0.165541561297799	0.0806347851599365	0.93573240170891	0.960785092568634	DEF6
ENSG00000023902	163.824436115368	-0.398824336327612	0.243683970609811	-1.63664575609782	0.101704509141953	0.216828814538099	PLEKHO1
ENSG00000023909	707.478957145104	0.16083740525381	0.163060246097135	0.986367978115275	0.323952572799354	0.48766587029439	GCLM
ENSG00000024048	309.487061685148	-0.213238653311676	0.163872378402763	-1.3012482969374	0.193173478461837	0.342649288085018	UBR2
ENSG00000024422	2247.81517050642	0.0577329490773993	0.173958292458292	0.331878108606068	0.739981301220172	0.836364367046444	EHD2
ENSG00000024526	292.874230109126	-1.37491595402352	0.304353570793604	-4.51749572196054	6.25752918844115e-06	8.21169956233388e-05	DEPDC1
ENSG00000024862	116.278665016035	-0.0796305524538231	0.20975208970809	-0.379641283024376	0.704211711689508	0.811326787310789	CCDC28A
ENSG00000025039	334.395953267051	0.498754774999588	0.163863201840771	3.04372653162384	0.00233667443136602	0.0118846253662389	RRAGD
ENSG00000025156	281.24924932603	-0.274553499964231	0.179838152632258	-1.52666993041044	0.126843108222232	0.254829820756938	HSF2
ENSG00000025293	354.247618918338	0.00511880516888556	0.181059548876228	0.0282713902727371	0.977445698730697	0.986735791789965	PHF20
ENSG00000025423	42.3013279352693	0.18751531236411	0.338530265986042	0.553910037608991	0.579640415274807	0.716446151417895	HSD17B6
ENSG00000025434	257.552810792301	-0.238350507520108	0.160870149457301	-1.48163290905235	0.138437997575007	0.272105083304278	NR1H3
ENSG00000025708	327.541381521992	-0.205060744309847	0.208658011028694	-0.982759987497666	0.325725578982318	0.489652351554181	TYMP
ENSG00000025770	2200.99505951036	0.240709680216247	0.187717295301896	1.28229889435135	0.19973781567873	0.350618040299765	NCAPH2
ENSG00000025772	2233.98922056303	-0.36948543786474	0.123116589361276	-3.00110196182022	0.00269004473701422	0.0133511852213432	TOMM34
ENSG00000025796	282.420299442668	-0.528971623471929	0.188234492874551	-2.81017371149114	0.00495147670626133	0.0217883632182479	SEC63
ENSG00000025800	1408.30518062898	-0.106159751157714	0.169059473586808	-0.627943225572648	0.530041132984127	0.677060582006715	KPNA6
ENSG00000026025	34.9684145053519	-0.615527659840164	0.431359159445373	-1.42694932137662	0.153594502850161	0.291369553804492	VIM
ENSG00000026036	9.48616822668879	0.153545456175446	0.54485065457667	0.281812006438251	0.778087664112665	NA	RTEL1-TNFRSF6B
ENSG00000026103	732.0040127266	2.32779608555738	0.219390031737732	10.6103092611798	2.66864298354098e-26	5.65328718386315e-24	FAS
ENSG00000026297	293.39556633912	0.035066322730347	0.269206856204012	0.130257911053249	0.896362378408792	0.936426794696184	RNASET2
ENSG00000026508	7035.30723880876	-0.074501757779509	0.178389911794149	-0.417634366373135	0.676214466208123	0.791645461931019	CD44
ENSG00000026559	482.853036843682	-0.0686715869393996	0.120941609332401	-0.567807781940951	0.570165495144124	0.709305434208938	KCNG1
ENSG00000026652	186.164701108781	0.287738516026191	0.172388114089018	1.66913199060585	0.0950912245928222	0.20648999079333	AGPAT4
ENSG00000026950	73.1291833715708	-0.156430604058218	0.320243799566645	-0.488473482608878	0.625214503981138	0.752196229165444	BTN3A1
ENSG00000027001	322.436881782911	-0.870568207201778	0.218989204152385	-3.97539326457385	7.0263051524998e-05	0.000666001907423738	MIPEP
ENSG00000027075	369.568033564122	0.549827972621675	0.200338644841586	2.74449282142464	0.00606044799327021	0.0255256269443077	PRKCH
ENSG00000027697	303.593916941608	0.392691348519762	0.190644220307404	2.05981250250633	0.0394164688817149	0.107841778125331	IFNGR1
ENSG00000027847	368.550210825551	-0.0381560581631904	0.183633578729841	-0.207783665858438	0.835397887027886	0.899269747579133	B4GALT7
ENSG00000027869	118.644453877721	1.27536599756807	0.244997071727315	5.20563771875434	1.93331501340209e-07	3.88000333366381e-06	SH2D2A
ENSG00000028116	266.581142910063	-0.275617270386297	0.165940623570495	-1.6609391025291	0.0967256779148057	0.208782289738152	VRK2
ENSG00000028137	11.6535451044692	0.8008750893923	0.606346523391856	1.32082078233461	0.186561128465219	0.334701548662027	TNFRSF1B
ENSG00000028203	470.585391924515	0.0983509339268021	0.230426557931254	0.426821173782165	0.669509583050324	0.78698618765511	VEZT
ENSG00000028310	829.495393339639	-0.074481687551229	0.153727701962025	-0.484504006764039	0.628028221456034	0.754159732434435	BRD9
ENSG00000028528	1269.67801046693	-0.282007272712704	0.111752593097751	-2.52349645673126	0.011619423153624	0.0425063965933419	SNX1
ENSG00000028839	431.250556756516	0.131951537995143	0.187572151688515	0.703470834062103	0.481762376621353	0.63634210989594	TBPL1
ENSG00000029153	288.824185271026	-0.373920984379166	0.206048441374608	-1.81472367315487	0.0695663851502508	0.164353509685829	ARNTL2
ENSG00000029363	949.684637699472	-0.448694101464241	0.186827456614331	-2.40164968038121	0.0163213303243892	0.055274849455954	BCLAF1
ENSG00000029364	1172.02451508019	0.3147459492937	0.195666074422373	1.60858723323838	0.107706627669382	0.226370496515838	SLC39A9
ENSG00000029534	65.7801617755162	1.04495346956512	0.338653653725318	3.08561108988561	0.00203134325992566	0.0106691488181691	ANK1
ENSG00000029639	344.022335395636	-0.365342182897482	0.144757974907222	-2.52381385641542	0.0116089380787199	0.0424939351614361	TFB1M
ENSG00000029725	797.454334523094	-0.263347041744364	0.172345658705097	-1.52801668300204	0.126508395892498	0.25446587062265	RABEP1
ENSG00000029993	1474.32899122196	-0.475388362739104	0.128824006210646	-3.69021564165435	0.000224064031056438	0.00177011205841704	HMGB3
ENSG00000030066	591.312450236077	-0.57360920888807	0.197301407179835	-2.90727378525607	0.00364593939444723	0.0170254398734404	NUP160
ENSG00000030110	767.752817773907	0.599681863853293	0.167065566301744	3.58950008148407	0.000331312727479932	0.00244319252961636	BAK1
ENSG00000030582	3667.09687049165	0.39961572673505	0.225279726910264	1.77386457368279	0.0760855538394582	0.175517842980888	GRN
ENSG00000031003	191.61390304961	-0.541696885327006	0.260320661051624	-2.08088318129917	0.0374445999508948	0.103529237817411	FAM13B
ENSG00000031081	40.2799578855676	0.955396881468498	0.387562501456742	2.46514272634071	0.0136958684263869	0.048317488770436	ARHGAP31
ENSG00000031691	132.405395736181	0.210311573036284	0.265293646854271	0.792750130016534	0.427923417072682	0.587921136941735	CENPQ
ENSG00000031698	3412.34329279638	0.409011031402548	0.137045047255908	2.98450064115626	0.00284041606140606	0.0139779471812409	SARS1
ENSG00000031823	2087.87570372517	-0.305239639442158	0.143519055615688	-2.12682307678726	0.0334347861427639	0.0949489000064578	RANBP3
ENSG00000032219	53.2836160777012	-0.556528742257392	0.313766275067501	-1.77370478117084	0.0761119951817739	0.175520919218775	ARID4A
ENSG00000032389	1195.02753413002	0.0810479102722797	0.134181991911016	0.604014809424108	0.545833796224378	0.689381834428934	EIPR1
ENSG00000032444	1492.68709236074	-0.38610126380766	0.160939127875874	-2.39905154764753	0.0164376005180365	0.055532751771641	PNPLA6
ENSG00000032742	69.7819990136291	-0.739382927070526	0.262791722627805	-2.81357007624522	0.00489947059989519	0.0216302794000004	IFT88
ENSG00000033011	917.231262579959	-0.0998252130307351	0.151426803474977	-0.659230801548493	0.509747570494424	0.659782988902182	ALG1
ENSG00000033030	379.594903147334	-0.538685923718538	0.163827051595152	-3.28813781651723	0.00100852456618348	0.0060821368550767	ZCCHC8
ENSG00000033050	861.617445804291	-0.429821965991581	0.215945567861823	-1.99041809585372	0.0465448981347935	0.121921140433161	ABCF2
ENSG00000033100	336.978176699607	0.203553534370899	0.181986978481843	1.11850603855818	0.263350928944858	0.423311455502113	CHPF2
ENSG00000033170	574.824918582417	-0.147112738634348	0.138332224976001	-1.06347410127951	0.28756700398944	0.449504478243507	FUT8
ENSG00000033178	318.780599820012	-0.486919612671742	0.281311476826069	-1.7308913883126	0.0834711378697885	0.188246482072077	UBA6
ENSG00000033327	89.3553089811826	0.675282621348016	0.285976524635071	2.36132186797406	0.0182099179746353	0.0604400808976579	GAB2
ENSG00000033627	563.636310357114	-0.239093292617271	0.187436295808533	-1.27559761883848	0.202097796278701	0.353207100908132	ATP6V0A1
ENSG00000033800	373.847990356587	-0.165242499196518	0.160623394666838	-1.02875735841133	0.303593709062858	0.466362988162166	PIAS1
ENSG00000033867	123.323066497401	-0.549979627213012	0.354763261071293	-1.55027221689252	0.121076192832511	0.246323608161996	SLC4A7
ENSG00000034053	8.08957175746939	-1.20389387250663	0.716909361850487	-1.67928323519048	0.0930968567283147	NA	APBA2
ENSG00000034152	2947.65730070171	0.534298174122099	0.151479250166257	3.52720371625603	0.000419973499735526	0.00298136506780337	MAP2K3
ENSG00000034510	43542.7409722883	0.418789919037143	0.217030841093286	1.92963321216239	0.053652300634519	0.135717135001571	TMSB10
ENSG00000034533	57.8003657784266	-0.583412183786706	0.300501959235422	-1.94145883531376	0.052202647840208	0.132957354594545	ASTE1
ENSG00000034677	153.548911304673	-0.0914077633188311	0.265025313015022	-0.34490201060021	0.730168039014794	0.829487797811665	RNF19A
ENSG00000034693	215.820432265593	-0.324822585407554	0.211786394533585	-1.53372734883611	0.125096742644632	0.252234646825089	PEX3
ENSG00000034713	1510.6941789769	0.924977572788523	0.122975419759887	7.52164598904864	5.40908827109133e-14	3.42131242018886e-12	GABARAPL2
ENSG00000035115	318.965600982537	0.322640449311907	0.178755849177761	1.80492247272458	0.0710868146317059	0.167035832320617	SH3YL1
ENSG00000035141	2297.97201534498	0.00713179926738766	0.15526686959371	0.0459325243437289	0.963364030848543	0.978279142503455	FAM136A
ENSG00000035403	1304.90422322563	-0.320863448014912	0.181825928288196	-1.76467377912318	0.0776186078446131	0.178111750394465	VCL
ENSG00000035499	393.989595063507	-1.13238009196053	0.184231334572005	-6.14651190901488	7.92053785058088e-10	2.67613919376841e-08	DEPDC1B
ENSG00000035664	39.1681172384609	0.238270133640284	0.384067636277911	0.620385867316015	0.535003774667306	0.680793323484923	DAPK2
ENSG00000035681	540.68678278748	-0.616911346018612	0.150121114733441	-4.10942422799095	3.96646832343725e-05	0.000406890747460365	NSMAF
ENSG00000035687	476.650303189887	-0.741072512942694	0.204232025300415	-3.62858132485644	0.000284982979187883	0.0021566647712575	ADSS2
ENSG00000035862	2789.48786972513	0.478459978830764	0.122144029118966	3.91717861513112	8.95913683247597e-05	0.000818963288809756	TIMP2
ENSG00000035928	796.485486391779	-0.122831755254701	0.19726125463495	-0.622685663649523	0.533491105536655	0.679775853970994	RFC1
ENSG00000036054	166.014471195601	-0.0244099408997989	0.225280979542769	-0.108353314821967	0.913715432403869	0.947435798373245	TBC1D23
ENSG00000036257	673.847804113611	-0.547358298030555	0.135628721640925	-4.0357108096888	5.44372353810462e-05	0.000535386398964954	CUL3
ENSG00000036448	77.4344204241223	0.0446214582057976	0.269099593503618	0.165817635117303	0.868300467432438	0.920512990575368	MYOM2
ENSG00000036549	546.200194227039	0.0545184344624647	0.232841221675384	0.234144255343547	0.81487298988017	0.886548864672761	ZZZ3
ENSG00000036672	187.429505411143	0.797731251769794	0.192970198848805	4.13396087338247	3.565642038327e-05	0.000371483674032101	USP2
ENSG00000037042	260.259998031541	0.24586060092366	0.187687584213533	1.30994600390798	0.190214102764659	0.339203289082996	TUBG2
ENSG00000037241	903.683228183418	0.0998103417689745	0.202354455499297	0.493245090762637	0.621839421054673	0.750164414118745	RPL26L1
ENSG00000037474	1461.54131815729	-0.813616844506152	0.162876360850296	-4.99530343297619	5.87433306626928e-07	1.04811295591484e-05	NSUN2
ENSG00000037637	674.8330525627	0.24827237729703	0.132601489678669	1.87231966924854	0.0611623911556881	0.149473223285811	FBXO42
ENSG00000037749	90.9553977696227	-0.801640466801957	0.279838233683089	-2.86465668486815	0.00417461569914938	0.0189848378092171	MFAP3
ENSG00000037757	370.012168389584	0.474631814099051	0.164305079380983	2.88872270953046	0.00386810006619544	0.0178566805546331	MRI1
ENSG00000037897	692.534876236757	-0.645523616684429	0.149637427146952	-4.31391817536725	1.60386328534301e-05	0.00018942618943529	METTL1
ENSG00000038002	34.5370504834959	-0.815345803951593	0.365876701433362	-2.22847150626806	0.0258490893716305	0.0788349969729846	AGA
ENSG00000038210	263.158662214837	-0.035863906956664	0.196890253170123	-0.182151764138755	0.855463626263764	0.91146555613254	PI4K2B
ENSG00000038219	244.797354243732	0.13584554732231	0.186492738255475	0.728422718187642	0.466354860577284	0.622521701266696	BOD1L1
ENSG00000038274	1282.08851293858	-0.0531570102788248	0.154331109443424	-0.344434835403756	0.73051929484493	0.829745575234079	MAT2B
ENSG00000038358	608.668964029913	-0.661664577166499	0.285575621885144	-2.31695049037699	0.020506428897717	0.0662575713335825	EDC4
ENSG00000038382	343.614879494664	-0.941529910752587	0.252025332043872	-3.73585426162116	0.000187078999358637	0.00151963257786998	TRIO
ENSG00000038427	371.682517836412	0.274476049737738	0.290711000249392	0.944154330253323	0.345090789184543	0.510386097880996	VCAN
ENSG00000038532	553.876427770604	0.178684222346206	0.159540158014022	1.11999526997147	0.262715777737085	0.422739904711736	CLEC16A
ENSG00000039068	810.647741145683	0.324751121317144	0.22671620439481	1.43241248319248	0.152025808085077	0.289310770669249	CDH1
ENSG00000039123	574.0728146709	-0.844304817743276	0.179882199550021	-4.69365406835875	2.68367701537757e-06	3.90156355634303e-05	MTREX
ENSG00000039319	111.564848122605	-0.0462756026298687	0.275892304626668	-0.167730675534745	0.866795162474279	0.919282282134594	ZFYVE16
ENSG00000039523	1315.64176299676	-0.344458143624142	0.159623840233105	-2.15793670369737	0.03093275334005	0.0898937412171304	RIPOR1
ENSG00000039560	602.821640552583	-0.430277504115034	0.160417711556763	-2.68223190531415	0.00731327433485243	0.029496210115727	RAI14
ENSG00000039650	462.341378923227	-0.174832194021406	0.148922537474593	-1.17398076198663	0.240402731401564	0.397523832645926	PNKP
ENSG00000040199	201.578786120122	-0.954098897374836	0.241088492590256	-3.95746344889378	7.57498740329801e-05	0.000707953654652768	PHLPP2
ENSG00000040275	271.333264346521	-0.849938806343238	0.205744822269744	-4.13103375806424	3.61135538133386e-05	0.00037553129347384	SPDL1
ENSG00000040341	280.96951138796	-0.279723052241908	0.173011434973653	-1.61678938900487	0.105923750657779	0.223326757705959	STAU2
ENSG00000040487	273.590824995697	0.181892460808285	0.200438636827356	0.907472050735179	0.364157222968307	0.528163123292499	SLC66A1
ENSG00000040531	393.106439402813	0.129637037490064	0.18331075810671	0.707198196270615	0.479443319318555	0.63440913539812	CTNS
ENSG00000040608	567.977630749217	0.126598667274232	0.179507901580455	0.705254009208561	0.480652175781816	0.635660710352496	RTN4R
ENSG00000040633	1292.6772141609	-0.253844128789768	0.143186518850976	-1.7728214277907	0.076258301577381	0.175760052432528	PHF23
ENSG00000040933	332.095134416485	0.194499509980279	0.162823002156427	1.19454565635278	0.232264592399356	0.387816065897646	INPP4A
ENSG00000041353	47.401448815291	0.878081597144334	0.462524031526455	1.89845616074569	0.0576360175267348	0.142843136473872	RAB27B
ENSG00000041357	3380.51356715682	-0.0487477592987851	0.147209614253406	-0.331145214570503	0.740534800120463	0.836706522384668	PSMA4
ENSG00000041802	951.326985990053	-0.392153652407959	0.124791091276465	-3.14248115307504	0.00167522497616502	0.00913671946542638	LSG1
ENSG00000041880	331.734521662747	0.700310907586905	0.159630916893058	4.38706311544942	1.14891458595646e-05	0.000141191658049492	PARP3
ENSG00000041988	684.768858180421	0.192948657608166	0.184834611896599	1.04389895176184	0.296532143238627	0.458789471790253	THAP3
ENSG00000042088	395.303783787659	-0.743468015964196	0.158942917179296	-4.67757877581627	2.90282071162195e-06	4.17468159669252e-05	TDP1
ENSG00000042286	1592.47609524224	0.51922288008044	0.127367178374107	4.07658304681418	4.57023374690984e-05	0.000460682323159054	AIFM2
ENSG00000042317	54.3779933475941	0.195943667234683	0.315524012983976	0.621010316716003	0.534592835218106	0.680611449921004	SPATA7
ENSG00000042429	100.103791451845	-0.752451029136483	0.259873287539429	-2.89545353530158	0.00378611076138534	0.0175632374770416	MED17
ENSG00000042445	1301.66632619888	0.324950590915181	0.162910671312681	1.99465503577411	0.0460805166143331	0.120894549780792	RETSAT
ENSG00000042493	2966.4526347026	0.672917244240231	0.170428223943756	3.94839087487237	7.86782662229612e-05	0.000730208721148567	CAPG
ENSG00000042753	3703.65682530164	0.345739203183683	0.139454263438755	2.47923006911526	0.0131666347218916	0.0468217178253037	AP2S1
ENSG00000043039	9.19361581489351	0.0971633430006161	0.699909823444862	0.138822659356874	0.8895902877818	NA	BARX2
ENSG00000043093	336.13646050987	0.272167792606141	0.229684384787548	1.18496428417583	0.236031568586798	0.392484090999179	DCUN1D1
ENSG00000043143	707.040021016036	-0.550441899575606	0.21551697213043	-2.55405360484779	0.0106476862679461	0.0396938605955331	JADE2
ENSG00000043355	242.926203604079	-0.935454274099286	0.167768269908683	-5.57587125746996	2.46294031488567e-08	6.11382097868986e-07	ZIC2
ENSG00000043514	577.655707821092	-0.271454104303988	0.132963257299405	-2.04157230965492	0.0411939743625596	0.111510356723162	TRIT1
ENSG00000043591	16.1789472644097	0.497826023306177	0.549758825479997	0.905535300632096	0.365181867266528	0.529061789029427	ADRB1
ENSG00000044090	458.510819407838	0.0440757534557727	0.20729921613534	0.212619006851414	0.831624145082419	0.897271000123349	CUL7
ENSG00000044115	3398.17376840273	-0.46570023417202	0.202586792316311	-2.29876898117275	0.0215180610846105	0.0686376776374789	CTNNA1
ENSG00000044446	192.386636885202	-0.872372485067643	0.231777627017005	-3.76383387946084	0.000167328061908893	0.0013844763262468	PHKA2
ENSG00000044459	38.1997898486746	-0.676511307495847	0.370126199833353	-1.8277855169411	0.0675817476854902	0.161119329155154	CNTLN
ENSG00000044574	6245.25757582422	-0.534828582463997	0.231190401027574	-2.31336846204184	0.0207023895276097	0.0666893774162392	HSPA5
ENSG00000046604	2124.04939280211	0.250083957650638	0.199084266872	1.2561713769749	0.209053841966685	0.360795625874482	DSG2
ENSG00000046647	102.137004197197	-0.11344265641453	0.21996388810117	-0.515733093253711	0.606040837913434	0.737198937834121	GEMIN8
ENSG00000046651	76.3294688706064	-0.457323599018626	0.306196966987334	-1.49356018617109	0.135290612212042	0.267138409614131	OFD1
ENSG00000047056	194.062878688037	-0.187961822926515	0.237354558439431	-0.79190315181783	0.428417149061975	0.58820537238123	WDR37
ENSG00000047188	154.45614264578	-1.06758639010616	0.288954450113109	-3.69465287587113	0.000220187385735808	0.00174398863503269	YTHDC2
ENSG00000047230	192.712147628077	-0.846774932000136	0.223334476137322	-3.79151014498756	0.000149734030679948	0.00126638173222724	CTPS2
ENSG00000047249	414.883770265496	-0.306083950741976	0.174753511238321	-1.75151817307151	0.0798566937142418	0.182182467403465	ATP6V1H
ENSG00000047315	1521.22123671907	-0.414663795301207	0.190415139910336	-2.1776829063932	0.0294296523874279	0.0868763859240461	POLR2B
ENSG00000047346	41.8461070611516	1.28890184184347	0.487564397271031	2.64355200883749	0.00820411606453859	0.0324228999103737	FAM214A
ENSG00000047365	73.6691506563735	-0.4213611375435	0.319809608207653	-1.31753745581624	0.187658534556897	0.335857691054895	ARAP2
ENSG00000047410	463.832200722368	-0.801600538255154	0.183403899091881	-4.37068427783844	1.2385777420083e-05	0.000150821702051486	TPR
ENSG00000047578	260.463328986721	-0.543576545751265	0.22358534744756	-2.43118143454708	0.0150496762157092	0.0519268300865705	KATNIP
ENSG00000047579	373.792224727755	-0.183959053699949	0.161969404251199	-1.13576421763364	0.256055256290903	0.416035238672801	DTNBP1
ENSG00000047597	49.5733432457091	-0.764739358880991	0.301533276775908	-2.53616903267803	0.0112072623859227	0.041363972290521	XK
ENSG00000047621	170.298047373381	0.231046593727922	0.216830257994727	1.06556435372383	0.286620620181731	0.448497924369256	C12orf4
ENSG00000047634	69.0660515638433	0.216123172646493	0.327103252784541	0.660718506485935	0.508792853243481	0.658809490578005	SCML1
ENSG00000047644	100.03820360384	-0.730449966363129	0.219765716153779	-3.32376668730261	0.0008881046228287	0.00547719237350824	WWC3
ENSG00000047849	3441.91663066889	-0.470284005244312	0.18465087941286	-2.54688202265642	0.0108690171945964	0.0403867638774203	MAP4
ENSG00000047932	288.112136859777	-0.600481822173656	0.188660716180427	-3.18286622849126	0.0014582496948436	0.0082325720928015	GOPC
ENSG00000048028	266.141620782059	-0.749048871872501	0.221808854789445	-3.37700166471508	0.000732806065949453	0.00467496642263929	USP28
ENSG00000048052	14.6138532587389	0.298211046795481	0.588035889221746	0.507130690934796	0.612063121881172	0.74212723036487	HDAC9
ENSG00000048140	1063.9284638531	0.0850571803420146	0.115051962360155	0.739293607837424	0.45972872996521	0.616513226498763	TSPAN17
ENSG00000048162	1362.3099637297	-0.158943008618818	0.189786130058756	-0.837484849760155	0.402320089385137	0.565196201361477	NOP16
ENSG00000048342	183.047038899506	-0.626285132587734	0.181617070949239	-3.44838251885901	0.000563954742022451	0.00378028125918214	CC2D2A
ENSG00000048392	1022.04010790603	1.17361029453993	0.234350846788748	5.00792000806324	5.50213910934736e-07	9.90979062798243e-06	RRM2B
ENSG00000048405	203.135382883286	0.0450662402440503	0.274958150000346	0.16390218018267	0.869808150774638	0.92072173066611	ZNF800
ENSG00000048471	77.4795404196095	-0.946383290025862	0.34031289293925	-2.78092105724247	0.00542049164421626	0.0233813450173595	SNX29
ENSG00000048544	1257.42121039321	-0.0165052004183308	0.13229003848988	-0.124765255243262	0.900709394707738	0.939423849778796	MRPS10
ENSG00000048649	264.284927997088	0.178548154683862	0.248080811729384	0.719717713914243	0.471698817474525	0.62702115717281	RSF1
ENSG00000048707	408.646759268422	0.187687828342356	0.213803148996019	0.877853433046727	0.380023262956983	0.543247643869996	VPS13D
ENSG00000048828	2641.69743534905	-0.29832395587161	0.153562659297123	-1.94268552809048	0.0520541658505238	0.132629800962407	FAM120A
ENSG00000048991	963.972288085325	-0.125552767067239	0.176985268025414	-0.70939671119525	0.478078328088586	0.633167943502062	R3HDM1
ENSG00000049089	72.8699588303482	-0.0884250590432607	0.241978807702713	-0.365424806753725	0.714794326610231	0.817940931401882	COL9A2
ENSG00000049130	3996.17532596371	-0.734690272378572	0.268339781487103	-2.73791037730976	0.00618309234343273	0.0259531393398154	KITLG
ENSG00000049167	235.151003897829	0.0681693418597264	0.226587283795216	0.300852460552623	0.763527002702981	0.851582097448938	ERCC8
ENSG00000049239	107.605500735763	-0.610515011380519	0.336305305417325	-1.81535944139485	0.0694686897133201	0.164238996087506	H6PD
ENSG00000049245	1321.81776985662	0.136392896903485	0.150240624395157	0.907829672916892	0.363968218496771	0.527991287397598	VAMP3
ENSG00000049246	54.9702357982273	-0.202500297999739	0.354020111782162	-0.572002242980881	0.567320455091695	0.706705569807412	PER3
ENSG00000049247	36.3381029736643	0.148360509849751	0.33421040566896	0.443913496806872	0.657105126089831	0.77745789120522	UTS2
ENSG00000049283	1422.15836865857	1.11468884783856	0.145774468275003	7.64666721840275	2.06255191796688e-14	1.41163168703518e-12	EPN3
ENSG00000049323	68.8894264077375	-0.0919033064255734	0.30095470042157	-0.305372557055389	0.760082420497266	0.849207378940421	LTBP1
ENSG00000049449	924.54173953399	-0.229878506127799	0.212241990132042	-1.08309626188853	0.278765698028899	0.439660482852007	RCN1
ENSG00000049541	2392.71548175608	-0.04454554974968	0.18246895786131	-0.244126728577789	0.807132672285577	0.881231403340395	RFC2
ENSG00000049618	376.946834343307	-0.79328494093445	0.2624310007801	-3.02283243434022	0.00250420864205828	0.0125927537818047	ARID1B
ENSG00000049656	2864.45892423016	-0.131487067631639	0.111194378098964	-1.18249744168373	0.237008380031958	0.393373192377379	CLPTM1L
ENSG00000049759	744.058420369935	-0.0518125492205957	0.13880154081672	-0.373285115681904	0.708936253140957	0.814256917343419	NEDD4L
ENSG00000049769	25.2582096005309	1.35297904402127	0.436145332053182	3.10212891114077	0.00192134269997332	0.0102131335618838	PPP1R3F
ENSG00000049860	1128.16067329044	0.036466951596299	0.179066437820132	0.203650399484292	0.838626705269742	0.900644725881546	HEXB
ENSG00000049883	272.043337604047	-0.543824528374331	0.164558820587388	-3.30474250139351	0.000950636961143055	0.00579059830370388	PTCD2
ENSG00000050130	660.258602243299	0.11857475098893	0.172021958711029	0.689300086322802	0.490634443647501	0.644299786979018	JKAMP
ENSG00000050327	315.513011387013	0.263634641320513	0.184017613269317	1.43265982335438	0.151955076423849	0.289258657816673	ARHGEF5
ENSG00000050344	448.057524707036	-0.525502497668651	0.208364028247649	-2.52204040250206	0.0116676306396087	0.0425919580186592	NFE2L3
ENSG00000050393	1008.71182170284	0.159625607878087	0.135146242990355	1.18113241142397	0.237550126051803	0.39392942125837	MCUR1
ENSG00000050405	1178.86646832955	0.469541474579236	0.20208886237683	2.32344063426758	0.0201554933445998	0.0654104738044798	LIMA1
ENSG00000050426	592.487882284269	-0.456021812906633	0.122986553065668	-3.70789977879244	0.000208985329703065	0.00167113134225111	LETMD1
ENSG00000050438	18.2788186672095	0.0623989165088361	0.538586861593337	0.115856737247985	0.907766083400066	0.943790885481639	SLC4A8
ENSG00000050555	361.498832368071	0.828198849909256	0.205603867581884	4.0281287489858	5.6222554075489e-05	0.000549704180726356	LAMC3
ENSG00000050748	571.432381977894	-0.137996932758669	0.149745924114731	-0.921540493168548	0.356768310211642	0.520574815142919	MAPK9
ENSG00000050820	1789.07194457514	0.200675060605746	0.173459243034704	1.15690035938642	0.24731307189016	0.405583713129279	BCAR1
ENSG00000051009	371.895189997111	-0.587993244803093	0.167359482253852	-3.51335482689425	0.000442486139703571	0.00310158614521211	FAM160A2
ENSG00000051108	685.229637685216	-0.221961583417571	0.172021948240352	-1.29030967087666	0.19694316045393	0.347273937645057	HERPUD1
ENSG00000051128	880.641711074544	0.498266287488312	0.130940173703878	3.80529728496576	0.000141633973217642	0.00120782556329882	HOMER3
ENSG00000051180	454.890412412323	-0.317492837656329	0.184267440967129	-1.72300020008942	0.0848884888533304	0.190825738430836	RAD51
ENSG00000051341	192.681101541094	-0.641323789634821	0.224412794850223	-2.85778620627603	0.00426607716528938	0.019326227375408	POLQ
ENSG00000051382	494.737464318633	-0.107306670832522	0.218442757709163	-0.491234737914227	0.623260432219726	0.751063993535392	PIK3CB
ENSG00000051523	4537.08847729585	0.421072954841181	0.202495171283289	2.07942220139217	0.0375785616581472	0.103842477257562	CYBA
ENSG00000051596	704.192737788689	0.0281175794742509	0.17281972126355	0.162698905360295	0.870755508902306	0.920963289860923	THOC3
ENSG00000051620	1369.39614899306	0.389506101442003	0.186849231427245	2.08460103617643	0.0371055303634522	0.102868801045001	HEBP2
ENSG00000051825	153.106366733523	-0.747987017403865	0.287082217930157	-2.60548014013825	0.00917455921495007	0.0353372777150718	MPHOSPH9
ENSG00000052126	153.657202886269	-0.492365303906777	0.231114392473479	-2.13039654794877	0.0331388885642357	0.0944374050179617	PLEKHA5
ENSG00000052344	806.03372928059	0.501615060579486	0.159735034567839	3.14029456303434	0.00168778036706324	0.00919767937069254	PRSS8
ENSG00000052723	559.560189929831	0.348747222800761	0.165892381478606	2.10224978201146	0.0355314010605369	0.0995660508388629	SIKE1
ENSG00000052749	1108.85572009917	-0.153651353030313	0.174223072554603	-0.881923104542638	0.377818391763773	0.54160733152302	RRP12
ENSG00000052795	44.538314213947	-0.352398473211534	0.404236087917379	-0.871764010549102	0.3833371319409	0.547109118049754	FNIP2
ENSG00000052802	937.0664180609	-0.34619496239748	0.248412855193882	-1.39362740357088	0.163430148864795	0.304376095204563	MSMO1
ENSG00000052841	512.35072174438	0.234403446842607	0.140944604189035	1.66308918451553	0.0962945845312628	0.208266144075052	TTC17
ENSG00000053108	8.7360346710127	1.47542155522494	0.667187165732999	2.21140578087106	0.0270077498901672	NA	FSTL4
ENSG00000053254	295.445255331631	0.262316004191925	0.170099740797122	1.54213053448911	0.123041876256904	0.249183138167623	FOXN3
ENSG00000053371	1228.63455377946	0.0560783588363128	0.132823166815957	0.422203145585411	0.672876745709342	0.789746992193903	AKR7A2
ENSG00000053372	2631.03495653661	-0.514492125258069	0.174495576899756	-2.94845367658593	0.00319367999085184	0.0153540537312351	MRTO4
ENSG00000053501	326.258826298049	0.224978120905404	0.207003698701162	1.0868314059943	0.277111325351265	0.437879202952638	USE1
ENSG00000053747	598.296777331201	3.15147125478145	0.17399613271601	18.1123063230673	2.54844476104498e-73	4.85879196870089e-70	LAMA3
ENSG00000053770	342.652666447317	0.0215413067505707	0.187937241168007	0.114619681637839	0.908746578834263	0.944337914904779	AP5M1
ENSG00000053900	176.810461081695	-0.575408928039885	0.224953115614184	-2.55790601729991	0.0105304547795318	0.0393447506964253	ANAPC4
ENSG00000053918	70.0790435040585	-0.853983455073035	0.284375710715323	-3.00301123793207	0.00267322559909215	0.0132874744303478	KCNQ1
ENSG00000054116	1893.19232704605	0.18340463006206	0.151563201621409	1.21008680273322	0.226245586665477	0.380958062028445	TRAPPC3
ENSG00000054118	2054.5212473358	-0.649650137403407	0.193659427087737	-3.35460115302873	0.00079479488915732	0.00499874297393666	THRAP3
ENSG00000054148	3754.49615196369	1.59903343915992	0.209781492089547	7.62237613639129	2.4904806172663e-14	1.67024896070533e-12	PHPT1
ENSG00000054179	393.38351582104	0.413619689834226	0.187596994720357	2.20483110857288	0.0274659482132675	0.0826481555072502	ENTPD2
ENSG00000054267	156.384926320531	-0.817564836115652	0.299173164333709	-2.73274789848367	0.00628083863252246	0.0263018739848273	ARID4B
ENSG00000054277	68.9258800529208	0.0625072953424157	0.265350005391212	0.235565457216629	0.81376988031492	0.886071046967685	OPN3
ENSG00000054282	445.216170319895	0.390983061062668	0.17997713094339	2.1724041216417	0.0298251944065628	0.0876176633392003	SDCCAG8
ENSG00000054392	106.661213705815	1.45769759835193	0.29842105307427	4.88470093961215	1.03585956192786e-06	1.70044055516473e-05	HHAT
ENSG00000054523	504.905968381755	-0.285073961230143	0.204812862738859	-1.39187528272391	0.163960167868179	0.305118075167903	KIF1B
ENSG00000054598	414.419085918858	-1.04054005622005	0.1912945117143	-5.4394663333264	5.34404062977008e-08	1.22125969597451e-06	FOXC1
ENSG00000054611	372.711882493701	-0.669394787034381	0.148515997320401	-4.50722345815895	6.5681451260536e-06	8.56428834856043e-05	TBC1D22A
ENSG00000054654	145.909055642796	-1.14379255608183	0.29093481213753	-3.93143930655207	8.4438814733999e-05	0.000777186497544793	SYNE2
ENSG00000054690	112.26809541234	-1.10729117108344	0.314806228433791	-3.51737377177187	0.000435839589913409	0.00306627051501548	PLEKHH1
ENSG00000054793	396.947817320924	-0.166207893410665	0.183829923283966	-0.904139491773163	0.365921439997798	0.529730723311706	ATP9A
ENSG00000054965	768.053686347155	0.310305593255647	0.140060136374418	2.21551685788823	0.0267246085499734	0.0809318415493409	FAM168A
ENSG00000054967	414.303571414957	0.1369639560635	0.134955254859724	1.01488420147748	0.310161029920855	0.472643195401202	RELT
ENSG00000055044	1008.16132662671	-0.755924003436655	0.157633390467126	-4.79545609719217	1.62305115191867e-06	2.56043033965798e-05	NOP58
ENSG00000055070	5425.11776093419	0.495056734580552	0.161190381467129	3.07125481107882	0.00213161154038161	0.0110436675535454	SZRD1
ENSG00000055118	409.672186219949	0.238498133411657	0.170639117006994	1.39767561855047	0.162210499071826	0.303136853076175	KCNH2
ENSG00000055130	1198.55580043478	-0.445931804425725	0.125309087341546	-3.55865495381257	0.000372758851326725	0.00270224857675528	CUL1
ENSG00000055147	158.842480378902	-0.190339295255744	0.204347290005383	-0.931450058626811	0.35162080682221	0.516422503339849	FAM114A2
ENSG00000055163	2729.05220252504	1.44698620869171	0.151325376156457	9.56208565571747	1.15407116000369e-21	1.73058805633811e-19	CYFIP2
ENSG00000055208	1071.78196687518	0.258457309083871	0.237888759158702	1.08646289130226	0.277274250065171	0.43803292393108	TAB2
ENSG00000055211	335.675774504233	0.24182519764568	0.174504076547182	1.3857853778006	0.165812448602658	0.307522643003206	GINM1
ENSG00000055332	615.20654458424	-0.295380156289704	0.159326467412627	-1.8539302420151	0.0637491406336075	0.154269452565027	EIF2AK2
ENSG00000055483	1301.17860429733	-0.768867216106623	0.15055610520694	-5.10684847386171	3.27576219433391e-07	6.19239691863745e-06	USP36
ENSG00000055609	147.749028240159	-0.524616091423824	0.23957497744021	-2.18977831921012	0.0285403178438879	0.0848138681684544	KMT2C
ENSG00000055732	70.0612421357161	0.263665285842569	0.340326189077826	0.774742862302242	0.438491618094649	0.596849478336684	MCOLN3
ENSG00000055917	1077.42453123161	-0.144482688520048	0.18634786406054	-0.775338581144718	0.438139617312984	0.596606880932323	PUM2
ENSG00000055950	2442.87606818427	0.165823573437526	0.177196705015744	0.935816348406665	0.349367752676407	0.514302010502903	MRPL43
ENSG00000056050	220.201428676971	-0.281294565094211	0.180088709255584	-1.56197779559292	0.118293219818801	0.242324069332574	HPF1
ENSG00000056097	795.600579325006	-0.661938407620678	0.28191833674533	-2.34797925974797	0.0188755723209737	0.0621394642811334	ZFR
ENSG00000056277	158.753737503969	-0.464244999854942	0.226713769363215	-2.04771417792089	0.0405880138022304	0.11021111540276	ZNF280C
ENSG00000056586	660.39306765449	0.0429973887825131	0.17488570929867	0.245859933066813	0.805790660709463	0.880543859643698	RC3H2
ENSG00000056736	297.523018858734	0.350819750159943	0.168883129670896	2.07729304190175	0.0377745208921952	0.104311764085917	IL17RB
ENSG00000056972	385.475238991596	0.144447756573147	0.163822039029248	0.881735799585293	0.377919696699333	0.541694369256717	TRAF3IP2
ENSG00000057019	7948.02113734967	-0.325370046051485	0.192762267186209	-1.68793431827183	0.0914238379665303	0.200912652972388	DCBLD2
ENSG00000057252	413.765194925022	-0.0176690770467958	0.206635220906063	-0.0855085448130268	0.931857102575149	0.958575989746257	SOAT1
ENSG00000057294	301.030615042728	-0.274133693997407	0.211920430561091	-1.29356897431549	0.195814344968037	0.346000032827145	PKP2
ENSG00000057608	2393.86855819809	-0.522408748717348	0.134362579745022	-3.88805238563234	0.000101051819900265	0.0009075623071258	GDI2
ENSG00000057663	560.539579794452	0.0921090676937353	0.160236523736586	0.574831914383978	0.565404980456309	0.705583416318869	ATG5
ENSG00000057704	205.488919461461	0.856615509473588	0.225352562617797	3.80122373370312	0.000143983216221326	0.0012252474228022	TMCC3
ENSG00000057757	1400.55485762164	-0.172111481344918	0.134505978998227	-1.27958238456587	0.200692048368869	0.35154693234426	PITHD1
ENSG00000057935	705.33417733574	0.122521606604289	0.125564487632488	0.975766388366873	0.329180244664053	0.49351151935368	MTA3
ENSG00000058056	353.227469383212	-1.09300761082554	0.18225231609394	-5.99722206143138	2.00721499769794e-09	6.27360453378847e-08	USP13
ENSG00000058063	384.138200718867	-0.0553165602557331	0.201704231460242	-0.274245908750985	0.783895649916867	0.865018864090442	ATP11B
ENSG00000058085	578.338959158956	0.833580167893434	0.236782976463188	3.52043960399758	0.000430832097350999	0.00304387780373024	LAMC2
ENSG00000058091	154.639709536042	-0.108069318375199	0.241912062437219	-0.446729763230577	0.655070189314358	0.775737954444491	CDK14
ENSG00000058262	7533.37054666567	0.29383115459384	0.146516202051556	2.00545161886224	0.0449147880527415	0.118746585053861	SEC61A1
ENSG00000058272	216.932727234396	-0.659832270441146	0.28970336997706	-2.27761337568629	0.0227496228669783	0.071743021451487	PPP1R12A
ENSG00000058335	49.8532336349037	1.03525972427922	0.389283211402086	2.65939987637925	0.00782799929782305	0.0312511153540971	RASGRF1
ENSG00000058404	20.7108460365943	2.89857500308934	0.556751418976768	5.20622831714829	1.92717506489937e-07	3.87350578556431e-06	CAMK2B
ENSG00000058453	259.357455190157	-0.0938790244234337	0.237727952599296	-0.394901076617069	0.692915895410402	0.803235954151587	CROCC
ENSG00000058600	1115.64496397231	-0.289139379439121	0.142059328547825	-2.03534243329738	0.0418164293320373	0.112690555849075	POLR3E
ENSG00000058668	608.579382275945	-0.160189903716607	0.182405738593824	-0.878206491481678	0.379831669843989	0.543209758437406	ATP2B4
ENSG00000058729	257.604170026279	-0.352807174505274	0.185227816442665	-1.90472025898163	0.0568164441073225	0.141415938652802	RIOK2
ENSG00000058799	418.512508013572	0.215084840220032	0.152127673725112	1.4138442727303	0.157407631220777	0.296552881867035	YIPF1
ENSG00000058804	965.235103523774	-0.675421805331875	0.170088182479919	-3.97100959916259	7.1568695233982e-05	0.000677415465668599	NDC1
ENSG00000058866	203.683702710055	0.104607531163193	0.172910176471448	0.604981923550734	0.545191007562603	0.688700348975911	DGKG
ENSG00000059122	1536.28620319031	0.874105353030458	0.158326805793327	5.52089299503381	3.37281137924226e-08	7.99530029615758e-07	FLYWCH1
ENSG00000059145	393.191257564794	0.333100612433632	0.183781124866264	1.81248543709822	0.069911222116562	0.164992956740519	UNKL
ENSG00000059377	10.3337834796796	0.678560674769158	0.689030225239709	0.984805382859789	0.324719676070555	NA	TBXAS1
ENSG00000059378	296.437786526328	-0.550062511505106	0.158384848773916	-3.47294905897396	0.000514773050881286	0.00350518425360288	PARP12
ENSG00000059573	1121.77674769807	-0.910495401720164	0.208781015281125	-4.36100667723153	1.2946541518401e-05	0.000156934189922416	ALDH18A1
ENSG00000059588	47.5449617115409	-0.850445923000517	0.381734616509879	-2.22784595952018	0.0258907888703012	0.0789261005625947	TARBP1
ENSG00000059691	337.897538464344	-1.01819100846862	0.196579779695393	-5.1795307230802	2.22444776397837e-07	4.35939498649859e-06	GATB
ENSG00000059728	80.6082365341394	2.18700376039088	0.322056194696713	6.79075203770083	1.11550511825582e-11	4.97910746095054e-10	MXD1
ENSG00000059758	143.779133381702	-0.294496972393301	0.297859449796836	-0.988711194471657	0.322804464166537	0.486576505394918	CDK17
ENSG00000059769	160.268894001007	-0.350872960290418	0.19813869143978	-1.77084524855186	0.0765864391300798	0.176304449438714	DNAJC25
ENSG00000059804	87.8528058277447	1.24721377578559	0.252346281283363	4.9424694092681	7.71392120259113e-07	1.32496772676681e-05	SLC2A3
ENSG00000059915	139.745859482398	0.203518163324337	0.216357030583672	0.940658885802326	0.346879694752376	0.511901612168818	PSD
ENSG00000060069	864.952417295572	-0.585015317254228	0.166303542258309	-3.51775620236374	0.000435212004703696	0.00306627051501548	CTDP1
ENSG00000060138	9685.0845403749	0.69402060003508	0.137464159273018	5.04873854905469	4.44736890062398e-07	8.16431710422664e-06	YBX3
ENSG00000060140	108.96549923707	0.222478288817057	0.248359991827133	0.895789564093355	0.370365164591141	0.534193611437735	STYK1
ENSG00000060237	1088.4531188929	-0.365965392539618	0.227011895286372	-1.6120978686071	0.106940644485262	0.225115116924339	WNK1
ENSG00000060339	616.322263520628	-0.348622699166056	0.23058881701252	-1.51188034043787	0.130564306203156	0.26004607130654	CCAR1
ENSG00000060491	2437.87938221266	-0.173763351717441	0.19711211016739	-0.881545794268446	0.378022479235278	0.541725331029101	OGFR
ENSG00000060558	66.9532603847587	2.19166898805172	0.337222409602263	6.4991795492971	8.07592296665231e-11	3.20777583074231e-09	GNA15
ENSG00000060566	19.0278279900025	-0.129161497038627	0.57974239046001	-0.222791189956182	0.823698025090822	0.892143265844515	CREB3L3
ENSG00000060642	195.447515220213	0.191644787634157	0.168036930112922	1.14049207817216	0.254081351191388	0.413886209325066	PIGV
ENSG00000060656	1649.63639182276	0.84653561225589	0.128592869115979	6.58306808204422	4.60837986247559e-11	1.9100446473478e-09	PTPRU
ENSG00000060688	2273.80190324917	-0.351358266864263	0.114543478627288	-3.06746635491615	0.00215881761715535	0.0111507420623317	SNRNP40
ENSG00000060749	570.624005631554	-0.472363515910244	0.389946299951533	-1.21135529679075	0.225759264331442	0.380427164364575	QSER1
ENSG00000060762	515.889139575636	0.709631123312301	0.199439736265139	3.55812305311567	0.000373514332397212	0.00270625530954028	MPC1
ENSG00000060971	800.853940533116	-0.143872904297022	0.177057860467758	-0.812575640058752	0.416461402788636	0.577447293663466	ACAA1
ENSG00000061273	638.31592576336	-0.436837768488902	0.136850618754274	-3.19207740867638	0.00141253471661564	0.00801858287024772	HDAC7
ENSG00000061337	147.955969972185	1.0123433379236	0.241977446248141	4.18362683638487	2.86894902427844e-05	0.000309781502249353	LZTS1
ENSG00000061656	14.3229228964022	0.643910390180237	0.550204155947353	1.17031175286479	0.241875533924943	0.399266651300221	SPAG4
ENSG00000061676	980.63031860594	-0.722505729529504	0.215735027878713	-3.34904227947489	0.000810914203227009	0.00508335413633991	NCKAP1
ENSG00000061794	1067.52414246349	-0.164999929355444	0.122950666806925	-1.34200109393917	0.179595640960025	0.325752028302867	MRPS35
ENSG00000061936	1246.02896160312	-0.130747793094225	0.150376566455739	-0.869469201058722	0.384590546891079	0.548428832012858	SFSWAP
ENSG00000061938	695.502957522077	0.400932139241644	0.181026246707251	2.21477352889063	0.0267756130245847	0.0810679064033818	TNK2
ENSG00000061987	102.407357206534	0.00856761168077633	0.336633279988298	0.0254508754484231	0.979695331492673	0.987858248201943	MON2
ENSG00000062038	3397.74357490536	0.277002724223246	0.21708299571422	1.27602221128322	0.201947667576984	0.353051293094371	CDH3
ENSG00000062194	828.899671204938	0.0209980985891211	0.178096902372429	0.117902660346168	0.906144785301586	0.942441420248985	GPBP1
ENSG00000062282	102.309203291377	0.10390639587638	0.224177586653085	0.463500376766814	0.643005744849128	0.765731656175289	DGAT2
ENSG00000062370	13.2672452532891	-0.743926250920774	0.507756915744031	-1.46512283309953	0.142887408130109	0.277798173092527	ZNF112
ENSG00000062485	3934.07545787968	-0.48066203071048	0.109688454350112	-4.38206585696127	1.17559259695581e-05	0.000143939988981397	CS
ENSG00000062524	45.462192330458	0.647268559138299	0.362242455681736	1.78683792853642	0.0739636871793162	0.171972015521804	LTK
ENSG00000062582	284.044793249578	0.231579939040183	0.160144510701433	1.4460685416307	0.148157978144231	0.284710781326552	MRPS24
ENSG00000062598	373.479068188305	-0.421737758093171	0.17139210504392	-2.46066035530107	0.0138681582920272	0.048757755681084	ELMO2
ENSG00000062650	653.973424338683	-0.336036051961513	0.184656383191132	-1.81979115021273	0.0687908159499897	0.163243639699247	WAPL
ENSG00000062716	1668.72811404369	0.245885467741833	0.146798176310997	1.67498993462233	0.0939362065385729	0.20477114318036	VMP1
ENSG00000062725	618.385611485295	0.19257333168549	0.192196383375544	1.00196126640536	0.316362300512498	0.479410839404996	APPBP2
ENSG00000062822	885.133328288387	-0.625262435391851	0.207420762967978	-3.01446406061277	0.00257433709088002	0.0129064999304601	POLD1
ENSG00000063046	6716.00503950282	-0.34521767860006	0.133248044792811	-2.59078982462252	0.00957559529810946	0.0365026834757409	EIF4B
ENSG00000063127	15.0863095700787	-0.898274671741482	0.485344724230319	-1.85079723111445	0.0641987295767801	0.155065873652699	SLC6A16
ENSG00000063169	377.238598331479	-0.188454225821556	0.2193758812024	-0.859047151348806	0.390314502638917	0.553045689799235	BICRA
ENSG00000063176	369.753875712269	0.089920367367941	0.148285262026206	0.606401244056536	0.544248342566767	0.687900215919696	SPHK2
ENSG00000063177	20584.0908420928	0.326634938858956	0.209559206439841	1.55867615843795	0.119073047437319	0.243435798268759	RPL18
ENSG00000063180	266.941940467063	0.679649887423937	0.229961533356453	2.95549380587249	0.00312168965345577	0.0150949529402249	CA11
ENSG00000063241	1009.76262386966	0.0655354621697869	0.192621416832508	0.340229364145799	0.733683806415316	0.832140249021961	ISOC2
ENSG00000063244	6381.65082649093	-0.251282231585453	0.153465411756234	-1.63738674864791	0.101549685271383	0.216602541095074	U2AF2
ENSG00000063245	3237.85136317588	0.0969879882916114	0.148509107846776	0.653077711514358	0.513706180460769	0.663048615515419	EPN1
ENSG00000063322	1012.80909648184	0.0959350047420875	0.116929015450002	0.820455080143123	0.411956726805887	0.57366232984745	MED29
ENSG00000063438	14.8494536906794	0.867374138771751	0.572116436425239	1.51607974102505	0.129499190310431	0.258649535151604	AHRR
ENSG00000063587	251.180907883121	-0.162332342711587	0.192804815043227	-0.841951704760028	0.399814987037165	0.562683836022146	ZNF275
ENSG00000063601	557.130668135218	-0.250783360902491	0.135449450882267	-1.85149042147445	0.0640990314773052	0.154919535330698	MTMR1
ENSG00000063660	3235.15745051497	0.640647396917644	0.130006829113428	4.92779803404552	8.31615134153866e-07	1.40490323802753e-05	GPC1
ENSG00000063761	93.1500173251672	-1.31202081764753	0.280320397943285	-4.68043291631237	2.86269773357811e-06	4.12142005958289e-05	ADCK1
ENSG00000063854	808.228440261523	0.533070901923138	0.185478113168934	2.8740366872161	0.0040526188455883	0.0185353842060389	HAGH
ENSG00000063978	1519.53254292698	-0.0901604443903056	0.160598588255164	-0.561402471652215	0.574523199466584	0.712402361802567	RNF4
ENSG00000064012	400.616541718773	-0.0615139827689449	0.145590444705275	-0.422513873719325	0.672649976307303	0.789550271222275	CASP8
ENSG00000064042	42.6868785385081	-0.520838527665918	0.415404805255179	-1.25380958784522	0.209911223436724	0.361947698706268	LIMCH1
ENSG00000064102	577.026836525568	-0.252849096932767	0.129434849205105	-1.95348546767415	0.0507620976155236	0.130399796126328	INTS13
ENSG00000064115	1254.71230380869	0.579324293952465	0.196279087162606	2.95153346353465	0.00316200281677531	0.0152346893836402	TM7SF3
ENSG00000064199	116.939067801585	-0.641108167864807	0.227525177042459	-2.8177460455076	0.00483620445866429	0.021365105827651	SPA17
ENSG00000064225	75.8198961763389	-0.699224108333384	0.226771811333759	-3.08338194337689	0.00204662295899743	0.010723395935821	ST3GAL6
ENSG00000064270	180.142363804235	0.199239799515552	0.22794101354144	0.874084906529249	0.382072016534667	0.545653625754057	ATP2C2
ENSG00000064300	426.520425547323	1.82135042999532	0.181363006480678	10.0425685774533	9.90604613129977e-24	1.83619571761565e-21	NGFR
ENSG00000064309	109.138993147499	-0.833666137978674	0.248505149492637	-3.35472379417785	0.000794442637314865	0.00499874297393666	CDON
ENSG00000064313	626.277660501483	-0.0217740701944855	0.18888975184857	-0.115273962623136	0.908227975582109	0.944093041679167	TAF2
ENSG00000064393	640.114038022493	-0.450927860348905	0.252234294809143	-1.78773414095061	0.0738189107783261	0.171665304625813	HIPK2
ENSG00000064419	1276.62009649284	-0.363766839274979	0.115000073206781	-3.16318789311458	0.00156051578780661	0.00866693454185059	TNPO3
ENSG00000064490	625.379236337062	-0.061826003710435	0.150509585617633	-0.410777848179736	0.681235437682903	0.795708747708387	RFXANK
ENSG00000064545	986.312288258589	0.26133849409482	0.157231874124686	1.66212159938752	0.0964883955938161	0.208475013054314	TMEM161A
ENSG00000064547	528.543746003555	0.0585518655005321	0.131858529741465	0.444050647427472	0.657005966720316	0.777409489480391	LPAR2
ENSG00000064601	2448.63187974342	-0.116784628769078	0.177254218952464	-0.658853873601715	0.509989608385652	0.659782988902182	CTSA
ENSG00000064607	1003.84238924269	-0.588111116216087	0.168327476875941	-3.49385095725952	0.00047610673738201	0.00329399715764661	SUGP2
ENSG00000064651	255.918154753024	-0.3853373782341	0.315820773494223	-1.22011409816634	0.222421624852469	0.375942123262544	SLC12A2
ENSG00000064652	139.382269253517	-0.0866125408512571	0.21897657936181	-0.395533353857671	0.692449311311906	0.803235954151587	SNX24
ENSG00000064666	8035.84303383114	0.135359705234368	0.158316310927684	0.854995321967793	0.392553737536263	0.555145177004159	CNN2
ENSG00000064687	551.009780288208	-0.255142913875685	0.183141021037855	-1.39315000227583	0.163574435240404	0.304599471566685	ABCA7
ENSG00000064703	353.484903408317	-0.387105664830187	0.173973045129004	-2.22508989563953	0.0260752039332619	0.0793975979222708	DDX20
ENSG00000064726	1539.79521096358	-0.000149134354553872	0.20672886439178	-0.000721400734206337	0.99942440554195	0.99942440554195	BTBD1
ENSG00000064763	64.2116078333037	-0.388728099018187	0.36123753051552	-1.07610108635012	0.281882049879142	0.443736475311044	FAR2
ENSG00000064932	1259.65125861283	0.252995667769587	0.152140403581313	1.66290914059769	0.0963306244202157	0.208300148009105	SBNO2
ENSG00000064933	147.433957520726	-0.752818957214007	0.230207661876284	-3.27017333427669	0.00107481602224791	0.00642324213812415	PMS1
ENSG00000064961	2161.26530017918	-0.0635113423274988	0.133002880308905	-0.477518548320088	0.632992916047017	0.757389679007516	HMG20B
ENSG00000064995	716.153426242385	0.401154228613767	0.153040836320709	2.6212234476628	0.00876148152579013	0.0340112659811504	TAF11
ENSG00000064999	484.735020784219	-0.905945806498298	0.294667476321788	-3.07446827117415	0.00210878150977238	0.0109778427877497	ANKS1A
ENSG00000065000	2541.49273415344	-0.715896466745272	0.1928604546532	-3.71199201014325	0.000205634480033873	0.00164729758135178	AP3D1
ENSG00000065029	714.830914657534	0.0228238035268682	0.111228607177191	0.205197242922489	0.837418023444125	0.900034607036827	ZNF76
ENSG00000065054	1418.3215146704	0.365784830349153	0.162748572095003	2.24754555840668	0.0246051824087948	0.0759964740633591	SLC9A3R2
ENSG00000065057	489.789345760111	-0.713042394004596	0.226361284661689	-3.15001920522885	0.00163259730015893	0.00898871434320179	NTHL1
ENSG00000065060	394.746665280088	-0.464749079893455	0.270347645916577	-1.71907944053955	0.0855999078406348	0.191712765571591	UHRF1BP1
ENSG00000065135	979.956009035983	-0.193533431877859	0.203543614799082	-0.950820452259808	0.341695528434403	0.507016023821632	GNAI3
ENSG00000065150	2866.30122596059	-0.503481084350709	0.145849894290367	-3.45204970356952	0.000556345232728142	0.0037499916545403	IPO5
ENSG00000065154	2474.83627723998	-0.0393571694371081	0.193585237500169	-0.203306667106131	0.838895344753064	0.90071579011057	OAT
ENSG00000065183	977.905490998079	-0.625160280790048	0.179678659261763	-3.47932405194147	0.0005026803382851	0.00343844749239731	WDR3
ENSG00000065243	301.185360599349	-0.380429625644838	0.31930521594718	-1.19142941187584	0.233485052322436	0.389239878274417	PKN2
ENSG00000065268	1602.08974502321	-0.539897913929862	0.148727329375897	-3.63011906551021	0.000283290510987274	0.00214940031815586	WDR18
ENSG00000065308	684.813815929846	-0.234701320687275	0.169213614496792	-1.38701204028548	0.165438091430157	0.307127106444132	TRAM2
ENSG00000065320	264.125371430869	1.19556799580082	0.186351554266022	6.41565883638468	1.4021513530967e-10	5.36192319725745e-09	NTN1
ENSG00000065328	652.479416917332	-0.734790730095004	0.201326241488643	-3.64975139187931	0.000262494235505849	0.00202734263140108	MCM10
ENSG00000065357	718.475311970504	1.29242821617614	0.186161767864123	6.94250076696453	3.85218859516805e-12	1.88319813154259e-10	DGKA
ENSG00000065361	506.671002257857	-0.364033058441573	0.14612425788373	-2.49125685025707	0.0127292061093024	0.0455453042184316	ERBB3
ENSG00000065413	13.4835978376894	-0.509013456810218	0.622000278103495	-0.818349243126099	0.413157795400786	0.574614832994882	ANKRD44
ENSG00000065427	4743.46133869059	-0.371183451598583	0.126810342564874	-2.92707553730243	0.00342165765305552	0.0162049123625546	KARS1
ENSG00000065457	247.51028382713	-0.182247866421693	0.204918686575938	-0.889366750621622	0.373806008183248	0.537830498437338	ADAT1
ENSG00000065485	807.101964901763	-0.414179295260125	0.173253800975033	-2.39059283507328	0.0168211959224863	0.0565907942479208	PDIA5
ENSG00000065491	379.680260360446	-0.272024836957819	0.156945685906775	-1.73324188802106	0.0830526847288086	0.18755010666509	TBC1D22B
ENSG00000065518	3228.9006437588	0.116000012915479	0.172409909127351	0.672815231459781	0.501064846382233	0.652156372129636	NDUFB4
ENSG00000065526	660.857077608711	-0.441167177762408	0.218421701018754	-2.01979554094091	0.0434045998714484	0.115762947618775	SPEN
ENSG00000065534	34.0261127666999	0.0568959006442194	0.441925011870576	0.128745599628749	0.897558952352512	0.937309998286121	MYLK
ENSG00000065548	1337.5317122095	-0.190594365124057	0.143699214027437	-1.32634243279623	0.184726297649345	0.332126126047941	ZC3H15
ENSG00000065559	695.611451701764	0.0329067270575446	0.159382226906788	0.206464219356086	0.836428311417763	0.899586771229065	MAP2K4
ENSG00000065600	430.485293455896	0.0910208012779106	0.179059596747436	0.508326852798041	0.611224141256593	0.741581580837317	PACC1
ENSG00000065613	379.700555882701	-0.5297662966153	0.237656273820482	-2.22912817784676	0.0258053775595914	0.0787556754882933	SLK
ENSG00000065615	215.698834695183	-0.0936309101465032	0.223998909652875	-0.417997169234441	0.675949186906363	0.791473754031613	CYB5R4
ENSG00000065618	207.389278380467	2.49920837554852	0.272174992746797	9.18235856397548	4.21750823368148e-20	5.46474416375855e-18	COL17A1
ENSG00000065621	1549.40480503033	0.0664104516436398	0.138809927898469	0.47842724687686	0.632346144592159	0.757022931981248	GSTO2
ENSG00000065665	139.699820136469	-0.237928248201366	0.203511282083438	-1.16911576481454	0.242356993115832	0.399913010648355	SEC61A2
ENSG00000065675	15.6840026962114	-0.95595837286607	0.556688264840345	-1.71722386341345	0.0859382769785826	0.192321473686092	PRKCQ
ENSG00000065717	489.889783554928	0.471864195903199	0.145888850056975	3.23440890595079	0.00121894798461979	0.00711950976049702	TLE2
ENSG00000065802	477.586025525065	0.160409575592313	0.165904519132694	0.966878879676652	0.333604585946004	0.497851593876257	ASB1
ENSG00000065809	544.909624800627	-0.0937372395173842	0.167255711526808	-0.560442681817533	0.575177525592596	0.712972196267666	FAM107B
ENSG00000065833	867.024234938122	-0.305385731527713	0.164261420382308	-1.8591445929114	0.0630066459436258	0.153055459913293	ME1
ENSG00000065882	1296.93294184672	0.166241071926684	0.147387637815349	1.12791733683224	0.259354831377751	0.419303401522406	TBC1D1
ENSG00000065883	343.980444914792	-0.369560155471095	0.183300661583901	-2.01614196194234	0.0437851332623962	0.11661472530831	CDK13
ENSG00000065911	5111.70933859456	0.121583947201484	0.100210094635795	1.21329041393854	0.225018806628154	0.379483983053155	MTHFD2
ENSG00000065923	274.307269368221	0.0593100429195852	0.174213754303348	0.340444089255502	0.733522120969948	0.8321214729531	SLC9A7
ENSG00000065970	487.550885493122	-0.0901094813345878	0.213190671730097	-0.422670844851354	0.672535430087098	0.789485253755159	FOXJ2
ENSG00000065978	26710.3582924504	-0.492316236100045	0.177903617459582	-2.76731998556407	0.00565192496275874	0.0241609835211333	YBX1
ENSG00000065989	1167.32998983723	-0.0994359296928623	0.149947933032272	-0.663136381289509	0.507243211898208	0.657568519280572	PDE4A
ENSG00000066027	653.020153857954	-0.382338984736902	0.145897638335805	-2.62059748943223	0.00877758293095754	0.0340539598245812	PPP2R5A
ENSG00000066044	2988.80036394241	-0.238604498136135	0.11836597336159	-2.01582001448368	0.0438187998994489	0.116657830332744	ELAVL1
ENSG00000066084	517.651701056053	-0.270683813676218	0.222556597613219	-1.21624708761337	0.223890811155318	0.378042353957347	DIP2B
ENSG00000066117	1850.39600636411	-0.261933754930891	0.100209342725563	-2.61386561179462	0.00895242420861892	0.0346015214272308	SMARCD1
ENSG00000066135	473.108126737582	-0.0629193818731482	0.149184297016215	-0.421756063684835	0.673203078290112	0.789991056261306	KDM4A
ENSG00000066136	1635.37514149834	-0.0925829057717172	0.139551501433463	-0.663431814209893	0.50705403594422	0.657387134613518	NFYC
ENSG00000066230	36.5556716216353	0.18652936731394	0.400359609148792	0.465904559429762	0.641283817417324	0.764158377433179	SLC9A3
ENSG00000066248	137.61308415222	0.598436962418504	0.203075921929739	2.94686320629165	0.00321015178294966	0.0154165835535251	NGEF
ENSG00000066279	88.6877031581294	-2.13545220204644	0.339113051133847	-6.29716902639522	3.03130685775229e-10	1.09340057631249e-08	ASPM
ENSG00000066322	2271.63212587189	0.424141813548499	0.149755329105092	2.832231855007	0.00462243178273998	0.0206324329673738	ELOVL1
ENSG00000066379	602.033582595098	0.157722619321626	0.20515292342514	0.768805126870051	0.44200900488319	0.600168092295356	POLR1H
ENSG00000066422	203.347010863666	-0.287684615738112	0.309926228626804	-0.928235783763001	0.353285276306272	0.517727604873559	ZBTB11
ENSG00000066427	236.419690345318	0.758755885263758	0.200886447809906	3.77703868795445	0.000158704087028483	0.00133044267932295	ATXN3
ENSG00000066455	461.359346269466	0.258303919652454	0.121950773705814	2.11809988410217	0.0341666093577483	0.0964440711693124	GOLGA5
ENSG00000066468	219.628740929019	-0.0405161851829537	0.210159228319793	-0.192788037465104	0.847124972461957	0.906198291317511	FGFR2
ENSG00000066557	131.130441317149	-0.581972152373037	0.276112653106661	-2.10773445485029	0.0350539652308331	0.0984491203642043	LRRC40
ENSG00000066583	1019.43454761674	-0.242024828930742	0.125689732065974	-1.92557359262811	0.0541576386844525	0.13673625536941	ISOC1
ENSG00000066629	134.576662038791	-0.222217651756036	0.187424509463798	-1.18563816649049	0.235765223004815	0.392090051865702	EML1
ENSG00000066651	108.507852340348	-0.20149312780782	0.237057567232073	-0.849975515063662	0.395338699271521	0.557854755812827	TRMT11
ENSG00000066654	456.423310779602	-0.438137597692093	0.201764942370877	-2.1715249068727	0.0298915164977881	0.0877931732349208	THUMPD1
ENSG00000066697	702.09704919211	0.450614806027603	0.149267741956534	3.0188358189194	0.00253748002917769	0.0127360693754816	MSANTD3
ENSG00000066735	317.368703749702	-0.585882030773935	0.22367904963247	-2.61929774709167	0.00881110042869988	0.034161150296614	KIF26A
ENSG00000066739	62.7316838062059	0.118608687123712	0.300350225442989	0.394901275498545	0.692915748629028	0.803235954151587	ATG2B
ENSG00000066777	197.616852203724	-0.438431641408618	0.27360782386991	-1.60240900719665	0.109065194348322	0.228363843631498	ARFGEF1
ENSG00000066827	165.839108294066	-0.656282911498165	0.209423921201825	-3.13375333501512	0.00172585868274892	0.00938220365782771	ZFAT
ENSG00000066855	643.104241048488	-0.00676336128872169	0.166467478932151	-0.0406287241935004	0.967591884462225	0.981115579320769	MTFR1
ENSG00000066926	714.591937281393	0.119446957452397	0.174071651750257	0.686194197914368	0.492590656069901	0.646231681500923	FECH
ENSG00000066933	124.509919645534	-0.404007564553489	0.278319869102538	-1.45159440415174	0.146614415615786	0.282646774877509	MYO9A
ENSG00000067048	20.9393983198944	-0.0690647745928306	0.424106279734126	-0.162847799933846	0.870638271663991	0.920963289860923	DDX3Y
ENSG00000067057	4316.70919018315	-0.269519268915345	0.211823187834119	-1.27237849487191	0.203238671144633	0.354472465381112	PFKP
ENSG00000067064	915.345774858844	-0.275065102794201	0.176588578541356	-1.55766077889224	0.119313682609601	0.243730960136087	IDI1
ENSG00000067066	557.265007882834	0.538833970779433	0.155489164348609	3.46541170914881	0.000529420327439655	0.00359391845880449	SP100
ENSG00000067082	1219.41617626572	-0.372228706648286	0.282696157757769	-1.3167094650336	0.187936029742982	0.336174005220458	KLF6
ENSG00000067113	229.447702062624	0.43658348454465	0.203417407637824	2.14624446164395	0.0318534800158567	0.0918178281407393	PLPP1
ENSG00000067141	512.659520403492	-0.226172981777583	0.228306212358773	-0.990656274487014	0.321853448923183	0.485581746476239	NEO1
ENSG00000067167	1541.14702666224	-0.0441002101361656	0.247726887186624	-0.178019473933578	0.858707682028503	0.913463472369871	TRAM1
ENSG00000067177	345.826172518748	-0.329985081315169	0.173377496857985	-1.90327514986252	0.0570046516603283	0.14167301323254	PHKA1
ENSG00000067182	1999.98452408604	0.157198614736245	0.114011096846944	1.37880100344337	0.167956117256057	0.3104629281024	TNFRSF1A
ENSG00000067191	244.001807811644	-0.551613117314536	0.165310067801585	-3.33683921766105	0.00084736952772805	0.00525999707770165	CACNB1
ENSG00000067208	115.951472247125	-0.246216141590629	0.286425642676152	-0.859616266512194	0.390000605308077	0.552953158232401	EVI5
ENSG00000067221	69.2694604975086	0.210721530138807	0.28427243337872	0.741266142602277	0.458532086140575	0.615341299309413	STOML1
ENSG00000067225	36684.1958575041	-0.145323897754006	0.202574322478001	-0.717385579654535	0.47313621491128	0.62843112303005	PKM
ENSG00000067248	232.073596929719	-0.72853824585953	0.218679406198627	-3.33153568744282	0.000863682252698981	0.00534881825731814	DHX29
ENSG00000067334	751.937492644045	-0.218386822505583	0.1948681103514	-1.12069041010237	0.262419665647017	0.422518139428771	DNTTIP2
ENSG00000067365	318.575118772482	0.00574800117610397	0.163139664154328	0.0352336214856151	0.971893452798216	0.983686487262626	METTL22
ENSG00000067369	494.763025823976	-0.400219881565178	0.199362607395439	-2.00749722725754	0.0446967455745725	0.118330950699861	TP53BP1
ENSG00000067533	491.266908096501	-0.181593615971019	0.152019240819746	-1.1945436313969	0.232265383989202	0.387816065897646	RRP15
ENSG00000067560	12367.8812453636	0.122675493934824	0.0909130581727926	1.34937154684273	0.177217655216911	0.322710714493777	RHOA
ENSG00000067596	992.205811783596	-0.509701714495692	0.144393643571406	-3.52994565334611	0.000415645036802785	0.00296483092526454	DHX8
ENSG00000067601	21.2600130708583	0.205471097218168	0.389708660172881	0.527242830906086	0.598024968841539	0.731284701682167	PMS2P4
ENSG00000067606	1057.28361046983	0.441889769935697	0.126216518052625	3.50104547925696	0.000463436749552768	0.00322472724688803	PRKCZ
ENSG00000067704	902.855114703192	-0.991519024519619	0.235767827636397	-4.20548907991275	2.60518168246872e-05	0.000286398309178151	IARS2
ENSG00000067715	393.510467094853	-0.196037577295342	0.20544061541625	-0.954229897034446	0.339967284279684	0.505143996436947	SYT1
ENSG00000067798	107.913116052804	-0.418523196162414	0.306186760411883	-1.36688861268663	0.1716602218083	0.315474706727288	NAV3
ENSG00000067829	1249.84177902161	0.429741984629004	0.161935665553677	2.65378218664595	0.00795951870673897	0.0316739312797608	IDH3G
ENSG00000067836	99.0601516407327	-0.195624642997395	0.198679349749351	-0.984624940861696	0.324808334051694	0.488401955763081	ROGDI
ENSG00000067900	255.186623454824	-0.466710550430804	0.445917219876769	-1.04663047226519	0.295270042062537	0.45789844078162	ROCK1
ENSG00000067955	1296.49217887283	-0.0613852255921611	0.196052760564925	-0.313105642661087	0.754200402268241	0.845203486502454	CBFB
ENSG00000067992	135.991770813942	-0.143230422464037	0.217177314366694	-0.659509133731154	0.509568882797803	0.659686323583226	PDK3
ENSG00000068001	1348.46980991608	0.101904235075352	0.183426413081322	0.555559220526068	0.578512215460142	0.715581630863292	HYAL2
ENSG00000068024	233.220113836737	-0.998779205376852	0.248394519499891	-4.02093897799258	5.79666207741194e-05	0.000564687971424378	HDAC4
ENSG00000068028	657.064146336847	-0.701100822202528	0.156751768534777	-4.47268205492037	7.72445869777281e-06	9.88404849285484e-05	RASSF1
ENSG00000068078	410.015717570484	-0.112412441853709	0.180315664764331	-0.623420277992095	0.533008375875648	0.679693817352951	FGFR3
ENSG00000068079	140.140386086572	0.0176913693071774	0.182393737432352	0.0969954865568724	0.922729978755738	0.952785632222366	IFI35
ENSG00000068097	478.345893413052	-0.385398599532613	0.142532449624928	-2.70393584441146	0.00685235177952024	0.0280870659857116	HEATR6
ENSG00000068120	2174.56534258334	-0.0738400506827463	0.10664748793124	-0.692374964615707	0.488701883705111	0.642646106998563	COASY
ENSG00000068137	761.059125575889	-0.194417362507262	0.156712790226395	-1.24059664961869	0.21475479026239	0.367639485741644	PLEKHH3
ENSG00000068305	374.750126933634	-0.0639777885159794	0.182807595290186	-0.349973360868415	0.726358689895916	0.826919992779228	MEF2A
ENSG00000068308	913.896241719892	-0.217116097153903	0.157378527607549	-1.37957890732921	0.167716335495153	0.310204885599677	OTUD5
ENSG00000068323	736.464235478411	0.404382133538594	0.119149052122973	3.39391817503705	0.000689002759176594	0.00442815550720685	TFE3
ENSG00000068354	283.998143599064	0.476464351099118	0.167666880348234	2.84173207081524	0.00448691823501815	0.0201828145482144	TBC1D25
ENSG00000068366	349.192586082238	-0.236101350103465	0.237295411892688	-0.994968036761861	0.319751810275005	0.483339864076364	ACSL4
ENSG00000068383	227.166246775131	-0.810921943287494	0.171873054620328	-4.71814470906357	2.38005180173825e-06	3.54906942413394e-05	INPP5A
ENSG00000068394	455.925356178139	-0.352777603296556	0.198996401523032	-1.77278383225299	0.076264533465965	0.175760052432528	GPKOW
ENSG00000068400	402.82855430397	-0.0170893416802911	0.204614276351422	-0.083519791409571	0.933438241100888	0.959832557649468	GRIPAP1
ENSG00000068438	1194.83321235443	-0.0852588266606377	0.130839705107264	-0.651628086372876	0.51464112454408	0.66374887485277	FTSJ1
ENSG00000068489	1386.11645352216	-0.510864361720844	0.160103154412862	-3.19084507481637	0.00141857325442109	0.00804601727730719	PRR11
ENSG00000068615	148.051580408758	0.163384349999243	0.219380458331729	0.744753435386605	0.456420789298449	0.613371448391613	REEP1
ENSG00000068650	719.035245194191	-0.5200176787244	0.215328936176476	-2.41499209515535	0.0157355511856187	0.0537376320683897	ATP11A
ENSG00000068654	1385.59044351672	-0.375537990092867	0.164515265506662	-2.28269388215321	0.0224484064163257	0.0709944151735269	POLR1A
ENSG00000068697	1782.70071088688	0.182075789990216	0.159849250703976	1.13904687815773	0.25468360228114	0.414614217619431	LAPTM4A
ENSG00000068724	578.581615792797	0.0368274550065218	0.142638998923098	0.258186437682284	0.796263024345187	0.87421243196042	TTC7A
ENSG00000068745	1604.21003805821	0.367781652588933	0.134847323031203	2.72739305698957	0.00638369467179599	0.0266573182383571	IP6K2
ENSG00000068784	217.403400130194	-1.00724636427127	0.172221523427671	-5.84855100700748	4.95873589217571e-09	1.43555941902336e-07	SRBD1
ENSG00000068796	395.220427218941	-0.223137992482937	0.192449383882534	-1.15946327279039	0.246267398739795	0.404343339199282	KIF2A
ENSG00000068831	110.324358470364	0.434615994133515	0.280642781270755	1.54864483656257	0.121467121372185	0.246968342753379	RASGRP2
ENSG00000068878	919.40485318127	-0.230171021737714	0.131868907019638	-1.74545332133099	0.0809059910049095	0.184041478771352	PSME4
ENSG00000068885	33.4756320989404	-0.527225066532077	0.375735091488998	-1.40318292987419	0.160562296527413	0.301006378628298	IFT80
ENSG00000068903	776.652095541809	1.06295598117126	0.149541680477025	7.10809172252529	1.17658361179417e-12	6.281073953202e-11	SIRT2
ENSG00000068912	442.484903645429	0.0905621705063577	0.180179668970653	0.502621472354399	0.61523042971069	0.744484117648789	ERLEC1
ENSG00000068971	280.781931833478	0.863707816010366	0.152321900689874	5.67027992756514	1.42564390649425e-08	3.70889738324996e-07	PPP2R5B
ENSG00000069011	912.879363540199	-0.179481219278551	0.176010534223336	-1.01971862122076	0.307861927694077	0.470267287055644	PITX1
ENSG00000069020	17.0829584002744	1.44954134891923	0.652723099243875	2.22075999853291	0.0263672212556797	0.0800675619745851	MAST4
ENSG00000069248	368.281992392071	-0.788087262669486	0.210483163687279	-3.74418195196063	0.000180982468587844	0.00148092705442879	NUP133
ENSG00000069275	3077.78664379399	-0.453254672258832	0.112253173131075	-4.03778939709418	5.3957260010525e-05	0.000532234731781572	NUCKS1
ENSG00000069329	1368.941277155	-0.441417853350026	0.140188246634881	-3.14875079720266	0.00163969956818074	0.0089984673449186	VPS35
ENSG00000069345	1397.99169633462	-0.222930590946082	0.163482077798685	-1.36363932944749	0.17268110752712	0.316686523685694	DNAJA2
ENSG00000069399	457.430280037905	0.063407127820591	0.161530845797959	0.392538821346233	0.694660132980734	0.804419447701595	BCL3
ENSG00000069424	413.256341196566	0.423196083978176	0.162280529870722	2.60780565798809	0.00911246738758866	0.035128535457758	KCNAB2
ENSG00000069482	3259.05506456389	0.0135470927829044	0.20785675162202	0.0651751394996267	0.948034554839447	0.969166539171755	GAL
ENSG00000069509	289.82358181189	0.102677440908492	0.143657418035969	0.714738175809225	0.474770843601007	0.630163269885533	FUNDC1
ENSG00000069535	786.324671242538	-0.157090093716609	0.143086086106684	-1.09787120460814	0.272260733441809	0.432621948864672	MAOB
ENSG00000069702	81.3885438559223	0.070670395625675	0.338765219773838	0.208611721335665	0.834751359592672	0.899269747579133	TGFBR3
ENSG00000069764	9.95858927391197	1.26630076399466	0.6211262326174	2.03871724859941	0.0414782552724937	NA	PLA2G10
ENSG00000069812	867.561886535265	2.42638602682558	0.13353927071083	18.1698313455653	8.94729251592849e-74	1.99017609862636e-70	HES2
ENSG00000069849	2238.59890835859	-0.295551870005032	0.131836465096829	-2.24180669428569	0.0249738684019379	0.0769215895897214	ATP1B3
ENSG00000069869	63.7166668096702	-0.761665955835312	0.307757705692594	-2.47488833503362	0.0133277839214568	0.047281393996747	NEDD4
ENSG00000069943	91.0545224939017	-0.270811231676317	0.273047710260142	-0.991809202202452	0.32129060785075	0.48500672462121	PIGB
ENSG00000069956	983.457743304507	0.415024677613802	0.246018746687712	1.68696362859136	0.0916103458540565	0.201223119777524	MAPK6
ENSG00000069966	452.984585593768	0.136034945642205	0.122269788572916	1.11258019850979	0.265888768721772	0.426047725700657	GNB5
ENSG00000069974	125.873817336555	0.381050063383726	0.217761537809527	1.74985016737448	0.0801441714318307	0.182725428413676	RAB27A
ENSG00000069998	1268.60301872678	-0.517763442267105	0.160285546563872	-3.23025658499273	0.00123679168756849	0.00719538878042245	HDHD5
ENSG00000070010	2785.8340540646	0.272990397044966	0.155344319236257	1.75732462176352	0.0788624933411096	0.18041899485387	UFD1
ENSG00000070018	209.400077531529	-0.368651667158798	0.23729759506328	-1.55354152266267	0.120293817377357	0.245217853477654	LRP6
ENSG00000070047	1828.15257732756	-0.423810382428909	0.239584646347634	-1.76893798868049	0.0769042236899256	0.176809164868626	PHRF1
ENSG00000070061	449.559902437632	-0.513844895782597	0.217250434822794	-2.36521918219279	0.0180194030197583	0.0599419124381093	ELP1
ENSG00000070081	214.551615355183	0.437036210058841	0.177726468736186	2.45903839291135	0.0139309719024314	0.0489246835936279	NUCB2
ENSG00000070087	2417.67763146413	0.0493484353962681	0.146932357201835	0.335858189006525	0.736977807721553	0.834666145856413	PFN2
ENSG00000070159	580.379968088228	-0.0916247469033125	0.152599406038751	-0.60042662865965	0.548221945564806	0.691678019049717	PTPN3
ENSG00000070182	65.3035830612318	-0.644626919478088	0.367196990473712	-1.75553432136377	0.0791679553419475	0.180897967482205	SPTB
ENSG00000070214	659.402308998751	-0.338272770139235	0.186206768232221	-1.81665131375553	0.0692705209656126	0.163994196524832	SLC44A1
ENSG00000070269	121.181283349002	-0.653160621652439	0.223930177942625	-2.9168048168112	0.00353636992773933	0.0166360215211876	TMEM260
ENSG00000070366	499.421367711979	-0.530354267168168	0.218443638871169	-2.427876910991	0.0151874967635156	0.0522672335755233	SMG6
ENSG00000070367	511.962740498831	0.0188681196571983	0.239777269039373	0.078690193331462	0.937279045880016	0.961559393213521	EXOC5
ENSG00000070371	114.700925071846	-0.553839929471031	0.241397799869565	-2.29430396536459	0.0217730449690759	0.0693512024638357	CLTCL1
ENSG00000070404	777.625070609892	0.691699301730888	0.158223984070456	4.37164634549261	1.23313152513762e-05	0.000150433028651615	FSTL3
ENSG00000070413	1282.53902033404	-0.128286268947591	0.130157791994025	-0.985621121734149	0.324319069282772	0.488032731835367	DGCR2
ENSG00000070423	2556.05785165416	-0.00240095281657413	0.154588339464437	-0.0155312672669368	0.987608339826598	0.992965263170543	RNF126
ENSG00000070444	310.290000931779	0.138634340757349	0.263666694686918	0.525793904011903	0.5990314104983	0.732084377542306	MNT
ENSG00000070476	337.594156693991	-0.523406675787853	0.152416009682587	-3.43406625641144	0.000594598837324006	0.00394409348057961	ZXDC
ENSG00000070495	1466.18686212382	-0.258159869329522	0.170091931248591	-1.5177667008332	0.129073222393807	0.257991796625393	JMJD6
ENSG00000070501	708.877103493496	0.347427860598768	0.12443717688407	2.79199407523078	0.00523843152885414	0.0227821771108453	POLB
ENSG00000070540	368.432206993682	0.589465203810017	0.136012583041657	4.3339019863293	1.46489415167305e-05	0.000174713827955573	WIPI1
ENSG00000070601	8.45151123744071	0.728717178450604	0.68612920055396	1.0620699102476	0.288203948873644	NA	FRMPD1
ENSG00000070610	842.549032405748	0.120555181969407	0.145479432068987	0.828675093481526	0.407288282987281	0.569418544390138	GBA2
ENSG00000070614	1283.72863651793	0.368032371801436	0.143865600052218	2.55816798225464	0.0105225248610862	0.0393261318387163	NDST1
ENSG00000070669	17.0631504464945	-0.821373685195378	0.527786714911093	-1.55626062951157	0.119646129346291	0.244195938561799	ASNS
ENSG00000070718	329.051047642426	-0.226672705718659	0.148718072178638	-1.52417727313183	0.127464433666219	0.255772114224833	AP3M2
ENSG00000070731	53.2077084710917	1.04895141071357	0.359564454272121	2.91728339175517	0.00353094801646362	0.0166163724357276	ST6GALNAC2
ENSG00000070756	26343.0741904498	-0.449600229975957	0.171182762979334	-2.6264340062687	0.00862847222494692	0.0336220701647129	PABPC1
ENSG00000070759	44.1678447503821	-0.428831342157164	0.360109769501245	-1.19083506884887	0.233718338816309	0.389413851416037	TESK2
ENSG00000070761	1177.6093692069	-0.0728548896810916	0.143154207958107	-0.508925938819849	0.610804137595618	0.741274167532156	CFAP20
ENSG00000070770	1499.86378705555	-0.443954244856897	0.148425815679066	-2.99108509409737	0.00277988017268294	0.0137154457614146	CSNK2A2
ENSG00000070778	115.794281451605	-0.342568265313978	0.300521704164677	-1.13991189510313	0.254323008841692	0.414128218155346	PTPN21
ENSG00000070785	337.057641494126	-0.206607500814134	0.19759987554395	-1.04558517683975	0.295752595993994	0.458274021378827	EIF2B3
ENSG00000070814	2042.84722325341	-0.571607659535002	0.255082639350251	-2.24087245212377	0.0250343381332587	0.0770544918649609	TCOF1
ENSG00000070831	4658.78678229213	0.256451014750384	0.121399379540136	2.11245737599176	0.0346472382127881	0.0974914697844972	CDC42
ENSG00000070882	751.808384546349	0.166299741371215	0.18227606645072	0.912350944418562	0.361584004339881	0.525217688498046	OSBPL3
ENSG00000070950	335.360706866864	-0.357085751532071	0.145789239572524	-2.44932858267936	0.0143122816768498	0.0499492768368219	RAD18
ENSG00000070961	261.170121099352	-1.19824984199697	0.268641896348274	-4.46039824124651	8.18074949996185e-06	0.000104448044427264	ATP2B1
ENSG00000071051	683.22072247118	-0.360716601504544	0.125263268678884	-2.8796678013349	0.00398094388696718	0.0182689277673395	NCK2
ENSG00000071054	1671.68948532644	-0.10753956532628	0.169555785882613	-0.634242970633465	0.525922268275856	0.67373378694659	MAP4K4
ENSG00000071073	67.4147563178611	0.42244892822084	0.280831058374961	1.50428136640355	0.132508934838425	0.262940934436296	MGAT4A
ENSG00000071082	9538.94816031595	0.281274742160439	0.184603362314604	1.52367074268716	0.1275909815672	0.255896676493017	RPL31
ENSG00000071127	6380.25595127332	0.164318420576517	0.124506425230603	1.31975856083071	0.186915641114126	0.335112324866889	WDR1
ENSG00000071189	192.377187031745	-0.276580302664561	0.268935677046226	-1.02842547966226	0.303749728123365	0.46654895517717	SNX13
ENSG00000071205	495.461251086897	-0.664169714654199	0.140914160850262	-4.71329290574252	2.43745434186999e-06	3.61046233591531e-05	ARHGAP10
ENSG00000071242	94.1679133383925	-0.0111355161756774	0.343961747821349	-0.0323742865193869	0.974173568121181	0.984799306176737	RPS6KA2
ENSG00000071243	131.770001473148	-0.233381448039855	0.271665336415418	-0.859077021453259	0.390298023867986	0.553045689799235	ING3
ENSG00000071246	262.763574042944	0.288543173915473	0.198991028024119	1.45003107316226	0.147049854317274	0.283238468264029	VASH1
ENSG00000071282	55.265431443815	0.260046152029984	0.319146786821969	0.814816763845554	0.415177203692293	0.576462230594812	LMCD1
ENSG00000071462	2399.46033874464	-0.397311258800335	0.163415987930513	-2.43128756146723	0.0150452683359426	0.0519250455680087	BUD23
ENSG00000071537	287.006471119481	-0.410098174782063	0.287267087711466	-1.4275849630013	0.153411354251379	0.291198422078778	SEL1L
ENSG00000071539	1351.62154829315	-0.467149454314937	0.13033085864874	-3.58433496992426	0.000337938156648388	0.00248354770849636	TRIP13
ENSG00000071553	1751.43115567006	0.25158469764942	0.158718494339631	1.58510007731721	0.112943598033726	0.234205292007164	ATP6AP1
ENSG00000071564	3818.46993685995	-0.268921791495293	0.151111686939244	-1.77962272106337	0.0751377252250594	0.174034724202298	TCF3
ENSG00000071575	144.79528284833	-0.464732960280529	0.262980736875365	-1.76717491099274	0.077198940038905	0.177270656187066	TRIB2
ENSG00000071626	3351.88141562342	-0.378657776085501	0.142702789721832	-2.65347143404563	0.00796685136529673	0.0316916835532787	DAZAP1
ENSG00000071655	1525.6451135734	0.136289764267528	0.203848686029668	0.668582991247209	0.503761525451751	0.654580987117036	MBD3
ENSG00000071794	291.695590764902	-0.492657111626163	0.224523836554415	-2.1942307738304	0.028218823275994	0.0842011860564393	HLTF
ENSG00000071859	1600.91720714785	0.785109325469548	0.19156278305388	4.098443930253	4.15936964779157e-05	0.000423747689461269	FAM50A
ENSG00000071889	244.092596575435	0.338879892041569	0.175542067450166	1.93047681939699	0.0535477846971346	0.135555526283755	FAM3A
ENSG00000071894	2182.04105447757	-0.313839997255267	0.180213712870734	-1.74148788266952	0.0815980954490655	0.18504811926308	CPSF1
ENSG00000071967	362.693946539772	0.0974677145629047	0.176498801223775	0.552228762388758	0.580791630670532	0.717508571964169	CYBRD1
ENSG00000071994	2678.7447351143	0.0920165559443136	0.142054639415368	0.647754669069676	0.517143638939062	0.666132516676066	PDCD2
ENSG00000072042	871.984997545491	-0.319930103855667	0.121710106385727	-2.62862397672825	0.00857310992473636	0.0334845551816012	RDH11
ENSG00000072062	2305.45323349675	0.234681695784855	0.14585134850229	1.60904714419675	0.107606033410226	0.226230327960441	PRKACA
ENSG00000072071	1598.54832805472	-0.536644800361402	0.122574292252164	-4.37811869439474	1.19708154436711e-05	0.000146302658343621	ADGRL1
ENSG00000072110	3344.61217339616	0.105692109644247	0.18627170200742	0.567408299302687	0.570436812585177	0.709430927424428	ACTN1
ENSG00000072121	234.589157105004	-0.39075772273176	0.220671235843733	-1.77076872406004	0.076599168867693	0.176304449438714	ZFYVE26
ENSG00000072134	842.981946834816	0.336585567446382	0.147789738617287	2.27746236373011	0.0227586296529588	0.071754469961821	EPN2
ENSG00000072135	431.351727855525	-0.395932470344222	0.148614168629399	-2.66416367965267	0.0077179998969057	0.03084888488293	PTPN18
ENSG00000072163	80.5117611314915	1.2481632753155	0.296003031304819	4.21672463897901	2.4787635023851e-05	0.000274308272826132	LIMS2
ENSG00000072195	481.531861705242	0.423360842038056	0.140149605461996	3.020777979663	0.00252126157912165	0.0126689597270171	SPEG
ENSG00000072201	44.7928213677052	0.991891023722882	0.383291092922192	2.5878269598199	0.00965834858025737	0.0367551525954134	LNX1
ENSG00000072210	1217.97221789123	0.146977733575184	0.112862009374467	1.30227819254505	0.192821303666619	0.342206531746634	ALDH3A2
ENSG00000072274	2142.0948846773	-0.365477182918246	0.217917200478349	-1.67713784004194	0.0935155307911644	0.204090955597162	TFRC
ENSG00000072310	2094.63694528365	-0.991824452196908	0.165497958327369	-5.99297092375603	2.06041702233846e-09	6.39495943723933e-08	SREBF1
ENSG00000072364	364.592248535173	-0.0435876991851521	0.45307439322459	-0.0962042875010718	0.923358325678903	0.953139470532187	AFF4
ENSG00000072401	203.659100659983	-0.0298636375580661	0.227955901947129	-0.131006204721967	0.895770399052404	0.93607564849068	UBE2D1
ENSG00000072415	185.164744257944	-0.0431941527418528	0.24081423754493	-0.179367105459426	0.857649458532957	0.912483232906636	MPP5
ENSG00000072422	12.9554624847963	-0.694973209027652	0.586733175531392	-1.18447914317821	0.236223447679338	0.39263644851422	RHOBTB1
ENSG00000072501	1068.05963169279	-1.01856083183463	0.267138517720998	-3.81285649304392	0.000137369881698912	0.00117823807272087	SMC1A
ENSG00000072506	1624.92765449816	0.183456014420475	0.174201395404126	1.05312597522471	0.292283259416841	0.454587155363846	HSD17B10
ENSG00000072518	1535.80152244225	-0.240666389637459	0.129912981228395	-1.85251995113832	0.063951195338593	0.154590228760888	MARK2
ENSG00000072571	187.213395910688	-2.03819630975303	0.268985571196751	-7.57734439317632	3.52699643964083e-14	2.29616070650959e-12	HMMR
ENSG00000072657	24.345554779945	0.052318614347942	0.395417206884569	0.132312437185403	0.894737170413379	0.93553449360208	TRHDE
ENSG00000072682	764.965848080885	0.591326270106122	0.237550189433537	2.48926877943646	0.0128006151920835	0.0457412267233678	P4HA2
ENSG00000072736	574.451930693793	0.314262306133912	0.144817995763924	2.17005009961751	0.0300030508212709	0.0879611734303115	NFATC3
ENSG00000072756	151.482176258052	-0.473592777986265	0.199568275870146	-2.37308648341694	0.0176401330266991	0.058915219062644	TRNT1
ENSG00000072778	1310.74105987011	0.130110301940837	0.188733110060653	0.689387791569926	0.49057926407386	0.644299786979018	ACADVL
ENSG00000072786	547.022217610986	-0.00497428882839757	0.196574664212096	-0.025304831873097	0.979811819889157	0.987858248201943	STK10
ENSG00000072803	872.623490061438	0.0372521775657218	0.204162291970168	0.182463554881943	0.85521895320387	0.911423153354535	FBXW11
ENSG00000072849	779.355035966147	0.242083186456803	0.170697148075889	1.41820287676498	0.1561315422722	0.294812049117824	DERL2
ENSG00000072864	924.755715620732	0.0183232319764948	0.196689073525838	0.0931583623229978	0.925777752539816	0.954824566104821	NDE1
ENSG00000072952	323.80041935735	0.549937440227378	0.186449432814206	2.94952594881521	0.00318261845543053	0.0153119055177274	IRAG1
ENSG00000072954	297.294440310057	0.515481472012379	0.151381450006599	3.40518255037131	0.000661198380205309	0.00430036724279729	TMEM38A
ENSG00000072958	1540.27277539145	0.185302530464669	0.166841783529376	1.11064822339329	0.266719796932367	0.426748482468944	AP1M1
ENSG00000073008	1851.574371212	0.171646016272922	0.138958652194488	1.23523086588869	0.216744594971299	0.369662500108327	PVR
ENSG00000073050	723.088822057478	-0.304184896020061	0.228140869364223	-1.33332049127259	0.182426651942483	0.329409565258338	XRCC1
ENSG00000073060	2942.15870447892	-0.518464656851573	0.150800503327955	-3.43808306610247	0.000585847954137305	0.00389961436205311	SCARB1
ENSG00000073111	2419.01167953941	-1.03524619375164	0.208382786236957	-4.96800245570399	6.76461063305154e-07	1.1846314197671e-05	MCM2
ENSG00000073150	190.523625690863	1.52476107358917	0.214207939651484	7.11813519176717	1.09397042822959e-12	5.88714892546456e-11	PANX2
ENSG00000073169	335.546041474951	-0.473453128786033	0.197903706264171	-2.39234089003894	0.0167412850938098	0.056364578925829	SELENOO
ENSG00000073331	72.9988755493152	-0.885985419057642	0.302282106619728	-2.93098863497142	0.00337885142598873	0.0160534535889091	ALPK1
ENSG00000073350	1510.56458478624	-0.155229472781882	0.138162316709865	-1.12352974731784	0.261212573998421	0.421395158508466	LLGL2
ENSG00000073417	373.371876749729	-0.176645371740152	0.19997855055944	-0.883321592470725	0.377062540659421	0.540988676375041	PDE8A
ENSG00000073464	68.1282402419848	0.0906967283234061	0.238642295826588	0.38005303296827	0.703906048764545	0.811114671629392	CLCN4
ENSG00000073536	1063.38296793288	-0.553543525014729	0.140262980315874	-3.94646915221781	7.93121347694037e-05	0.000735069271272543	NLE1
ENSG00000073578	411.903715631502	-0.313039188959022	0.230092164895919	-1.3604947786928	0.173673404057589	0.318166815449908	SDHA
ENSG00000073584	304.891484516722	-0.533276750742812	0.15657947289031	-3.40578966641684	0.000659729851609233	0.00429709838925174	SMARCE1
ENSG00000073605	15.2110771853004	-2.07898217143577	0.529040511223485	-3.92972206727197	8.50441041058076e-05	0.000782218203581053	GSDMB
ENSG00000073614	255.101495770007	-0.354928944573074	0.227085466854356	-1.56297516300641	0.118058436849148	0.242095135290046	KDM5A
ENSG00000073670	54.7221734250849	-0.408023968583566	0.391596939196547	-1.04194881967342	0.297435408198771	0.459813848930939	ADAM11
ENSG00000073711	50.9716765506327	-0.0699149628172664	0.286425358416278	-0.244094877645767	0.807157339629232	0.881231403340395	PPP2R3A
ENSG00000073712	264.80301043835	-0.37812039742202	0.209505425998383	-1.804823887592	0.0711022451231399	0.167035832320617	FERMT2
ENSG00000073792	1860.79154014178	-0.2580780024747	0.13123379837375	-1.96655134327287	0.0492349576217837	0.127293635106611	IGF2BP2
ENSG00000073803	405.383311108672	0.652063624688398	0.186623117398888	3.49401314144099	0.000475817595945532	0.00329399715764661	MAP3K13
ENSG00000073849	330.652327790162	-0.557341246489301	0.200795175824726	-2.77567050204336	0.00550880061950534	0.0237009842256345	ST6GAL1
ENSG00000073910	6.58696682728982	0.954970940746554	0.695504039437339	1.37306311192545	0.169732727462789	NA	FRY
ENSG00000073921	791.881423370062	-0.192863860367047	0.184497409747458	-1.04534725246843	0.295862505977632	0.458391108054036	PICALM
ENSG00000073969	699.498580673941	-0.045751505208872	0.180490010872477	-0.253484971205399	0.799893473262162	0.87681685055971	NSF
ENSG00000074047	79.6407188281707	-0.836608282409548	0.322122881779161	-2.59717123412271	0.00939950531166534	0.0359649649912516	GLI2
ENSG00000074054	448.277727646063	-0.799063215838076	0.150340047846532	-5.31503898850533	1.06634492455797e-07	2.26254997824335e-06	CLASP1
ENSG00000074071	3092.15815766572	-0.246040929006897	0.185220223390187	-1.32836968071561	0.184056010518144	0.331467641879264	MRPS34
ENSG00000074181	675.804566427802	0.651448488143267	0.212491374741172	3.06576438190384	0.00217114333800947	0.0111936166211245	NOTCH3
ENSG00000074201	1584.63029093841	-0.230079956188291	0.11510141256835	-1.99893251572098	0.0456156560258319	0.120043919986259	CLNS1A
ENSG00000074211	560.465939004642	-0.27315821516137	0.192150843853811	-1.4215821782661	0.155147581484229	0.293569401784744	PPP2R2C
ENSG00000074219	469.193603411944	-0.128025974488359	0.136874578843588	-0.935352463328196	0.349606686446709	0.514528255747467	TEAD2
ENSG00000074266	367.862185270337	-0.332507223575259	0.176711999407738	-1.8816335319032	0.0598857901449179	0.147010750209767	EED
ENSG00000074319	1272.11577934016	0.187491143281573	0.112036416636961	1.67348393414895	0.0942320666908629	0.205191901134974	TSG101
ENSG00000074356	820.58636790943	-0.0876652381531398	0.133041688399808	-0.658930589408142	0.509940341757939	0.659782988902182	NCBP3
ENSG00000074370	323.982926541819	0.0156780166364304	0.17293971428883	0.0906559647152313	0.92776596155411	0.955988613565561	ATP2A3
ENSG00000074410	60.4723317399212	0.685748666458662	0.256838390717406	2.66996170059786	0.00758598992881022	0.0304306046257593	CA12
ENSG00000074416	409.138402568939	1.07442608237055	0.178166497629012	6.03046081428718	1.63492811654639e-09	5.122007193293e-08	MGLL
ENSG00000074527	32.5470747672655	1.65785764764949	0.402472620624922	4.1191811882143	3.80221090833919e-05	0.000391847928823899	NTN4
ENSG00000074582	716.596429766534	-0.0944463963762923	0.178375122023597	-0.529481887972013	0.59647120553201	0.729652127317159	BCS1L
ENSG00000074590	243.535194631538	0.3654822128432	0.286696725333414	1.27480428113772	0.202378525032873	0.353556184625684	NUAK1
ENSG00000074603	317.681065889287	-0.350758952950506	0.2148153881583	-1.63283904359788	0.102502853104172	0.217938995942056	DPP8
ENSG00000074621	91.050947877599	-0.0178910907206878	0.358314577278431	-0.0499312387918436	0.960177183387238	0.976378460380011	SLC24A1
ENSG00000074657	122.970317768692	0.15046963960899	0.275471687555037	0.546225424995544	0.584910991221472	0.720731015662769	ZNF532
ENSG00000074660	14.332578699525	0.665638062764189	0.627519892935328	1.060744161672	0.288806184485307	0.450966109528596	SCARF1
ENSG00000074695	737.237345301597	-0.278969013339445	0.192483712509258	-1.44931230649465	0.147250385838699	0.28353825557687	LMAN1
ENSG00000074696	1876.73671647428	-0.312719658623247	0.137858085686959	-2.2684172427387	0.0233037878102821	0.0729562167759853	HACD3
ENSG00000074755	355.048583416032	-0.600240785489263	0.216648145177784	-2.77057892647407	0.00559567369380097	0.0239939326672562	ZZEF1
ENSG00000074800	37140.7228537956	-0.296033833487355	0.172726775737635	-1.71388501998681	0.0865498447488497	0.193353570140299	ENO1
ENSG00000074842	1205.38966290106	0.0628357420216431	0.147704792266076	0.425414375915784	0.670534628041867	0.787829487265318	MYDGF
ENSG00000074855	249.765690751662	-0.022629993137903	0.172322304627862	-0.131323644880292	0.895519287857822	0.935912326996906	ANO8
ENSG00000074935	180.142747702795	-0.476284785504054	0.207544832743319	-2.29485253479232	0.0217415767575898	0.069284403869817	TUBE1
ENSG00000074964	386.573951574052	0.0781821542102343	0.1398734911914	0.558949044199173	0.576196496652429	0.713753999413162	ARHGEF10L
ENSG00000074966	12.9859861506664	0.214522235180075	0.529814058087911	0.40490098725255	0.685550292663533	0.799140030211155	TXK
ENSG00000075043	945.898813545098	-0.495835918360574	0.170570511447906	-2.9069263740351	0.00364999095610556	0.0170372464962089	KCNQ2
ENSG00000075089	200.037828709852	-0.435271263641749	0.272368716612283	-1.59809565891283	0.110021689612882	0.229752694347289	ACTR6
ENSG00000075131	411.256103103042	-0.456925670324899	0.141922808112153	-3.21953656641163	0.00128397984042512	0.00740536170908044	TIPIN
ENSG00000075142	1414.45225107091	-0.0491597442281934	0.141162017522161	-0.348250507403494	0.727652059455971	0.82802799950975	SRI
ENSG00000075151	361.325515449911	-0.104369839970201	0.232836582386213	-0.448253615907657	0.653970171969351	0.774806280326835	EIF4G3
ENSG00000075188	721.615391755355	-0.741632696818309	0.151667732689157	-4.88985154369179	1.00912054048832e-06	1.66268181893298e-05	NUP37
ENSG00000075213	41.0776619118621	-0.421737469482577	0.341979266871341	-1.23322525760383	0.217491734504081	0.370471562053792	SEMA3A
ENSG00000075218	758.515971076422	-0.77925990393187	0.236776623273949	-3.29111841007323	0.000997898995118946	0.00603168477756225	GTSE1
ENSG00000075223	104.670758171176	0.559325642892274	0.390451509353414	1.43250987508927	0.15199795401371	0.289299015155016	SEMA3C
ENSG00000075234	598.241025080429	-0.242590308290096	0.154245882565238	-1.57275062553124	0.115776572404703	0.238603588851434	TTC38
ENSG00000075239	1106.17309540925	-0.32839054720065	0.14896210112502	-2.20452413547147	0.0274875044909128	0.0826793407563044	ACAT1
ENSG00000075240	337.932765921302	0.639840021966453	0.155628307204291	4.11133445746824	3.93378873296389e-05	0.00040415969538211	GRAMD4
ENSG00000075275	408.586375570147	-0.203019832666774	0.200166844607043	-1.01425305007596	0.3104620207127	0.472831921537339	CELSR1
ENSG00000075292	498.983647983257	-0.395392114466012	0.189903633023072	-2.08206714201184	0.0373363373191319	0.103336946881197	ZNF638
ENSG00000075303	157.745333174242	-0.0843952038020336	0.293254252778668	-0.287788507762001	0.773508634867738	0.858781439713326	SLC25A40
ENSG00000075336	623.403153565535	0.221046956850513	0.131915049769095	1.67567656031238	0.093801563484286	0.204521428894181	TIMM21
ENSG00000075391	138.953249520836	-0.339630650731429	0.2585757213886	-1.31346689823603	0.189025667972714	0.337625343249978	RASAL2
ENSG00000075399	46.6109502019012	0.100619422712825	0.329828710040168	0.305065689098353	0.760316122505552	0.849207378940421	VPS9D1
ENSG00000075407	300.882852050425	0.418114571278256	0.290602951614932	1.43878294750524	0.150212029294388	0.287251718435721	ZNF37A
ENSG00000075413	1271.1933988934	0.427524585721793	0.113235096801887	3.77554837498641	0.000159656034787334	0.00133506857159884	MARK3
ENSG00000075415	11362.1002718316	-0.117274727725516	0.133106618889912	-0.881058573221739	0.3782861179841	0.541899636147581	SLC25A3
ENSG00000075420	234.10701298198	-0.690471893809801	0.247982453884336	-2.78435785675324	0.00536338235797344	0.0231874638644359	FNDC3B
ENSG00000075426	832.189829463921	0.673201238645763	0.176868858990992	3.80621689135254	0.000141108648473063	0.001204115103914	FOSL2
ENSG00000075539	135.988801441149	-0.625828419592959	0.306895597855757	-2.03922253680257	0.0414278226349863	0.111922210705775	FRYL
ENSG00000075568	981.494347906594	0.211188467431057	0.152328403479636	1.38640242139273	0.165624057490454	0.307386826765068	TMEM131
ENSG00000075618	7286.98262578437	-0.108106026082318	0.173111595178353	-0.624487493000911	0.532307481547272	0.67911056770193	FSCN1
ENSG00000075624	83204.932841023	-0.0584048633123175	0.16208055642823	-0.360344661934693	0.71858940405347	0.820711591367497	ACTB
ENSG00000075643	301.825075240271	-0.697910809453459	0.160825007650768	-4.33956646200803	1.42764085696825e-05	0.000170881568404469	MOCOS
ENSG00000075651	37.7881998286407	-0.296293888447405	0.418343559607766	-0.708254929812251	0.478786960220378	0.633854852802417	PLD1
ENSG00000075702	554.137586438364	-1.1358456402472	0.184405319599204	-6.15950582508088	7.29722967196881e-10	2.49714941543835e-08	WDR62
ENSG00000075711	443.878886878925	-0.45874621540725	0.196382553743681	-2.33598253338739	0.0194921518837563	0.0636511521998072	DLG1
ENSG00000075785	5796.53887948559	-0.157756847246837	0.11488875765968	-1.37312693130637	0.169712890031964	0.312994518389707	RAB7A
ENSG00000075790	25.6244715604196	0.527134419141201	0.411127818210194	1.28216675153735	0.199784156878243	0.350637184068395	BCAP29
ENSG00000075856	1600.02749341931	-0.52300290464898	0.146963625974431	-3.5587234676693	0.00037266164211361	0.00270224857675528	SART3
ENSG00000075891	179.278716850367	0.6314886467253	0.221024686380515	2.85709554469464	0.00427537121670849	0.0193617591646391	PAX2
ENSG00000075914	1048.13358248534	-0.10645451068228	0.156238185592079	-0.681360387531774	0.495643481375945	0.648324796867918	EXOSC7
ENSG00000075945	110.511459857895	0.364268135776189	0.252916369955777	1.44027108976727	0.149790717339561	0.286733636490788	KIFAP3
ENSG00000075975	746.869932607318	-0.2636962244442	0.117074460849676	-2.2523804297744	0.0242982413710123	0.0751876488146372	MKRN2
ENSG00000076003	1255.56214282769	-1.30934517893137	0.205508562689777	-6.37124391214725	1.87501167702929e-10	7.00949743463107e-09	MCM6
ENSG00000076043	1254.37908621216	0.1545291272295	0.141840658342671	1.08945579522182	0.275952938205389	0.436658622159178	REXO2
ENSG00000076053	174.978110721139	-0.128035248715072	0.272068773762682	-0.470598837728998	0.637927237788615	0.761297651619968	RBM7
ENSG00000076067	867.139445334529	0.73458762533339	0.156422564354168	4.69617429151817	2.65079379040441e-06	3.87024685837672e-05	RBMS2
ENSG00000076108	1459.17376402793	-0.448090328815182	0.19955797081461	-2.24541433742809	0.0247415458466908	0.0763116872821669	BAZ2A
ENSG00000076201	970.99097575284	-0.456539577146223	0.15182668954953	-3.00697840742478	0.00263858504371953	0.0131530280560535	PTPN23
ENSG00000076242	145.056897639365	-0.258131765568694	0.23777589466407	-1.08560948086593	0.277651803441845	0.438467594253994	MLH1
ENSG00000076248	2098.7542151384	-0.690657390832411	0.153157770425438	-4.5094505418427	6.49957445478633e-06	8.50424712486062e-05	UNG
ENSG00000076258	10.5874373456823	-1.43924945586709	0.711716866289225	-2.02222193127318	0.0431534295651339	NA	FMO4
ENSG00000076321	112.469249619955	-0.355486227586355	0.253789807921551	-1.40071120466839	0.161300450732755	0.30197178508236	KLHL20
ENSG00000076351	475.540195743746	0.364144982467766	0.183871319157055	1.98043383893237	0.0476548007476152	0.124210515925554	SLC46A1
ENSG00000076356	15.0341318048216	0.572627932010082	0.557098870229735	1.02787487573605	0.304008689254501	0.466785546110281	PLXNA2
ENSG00000076382	1205.90205089019	-0.335992909867788	0.211016693421814	-1.59225748645465	0.111326861184377	0.231716826164488	SPAG5
ENSG00000076513	408.248763146543	0.0432526989468845	0.184991794299512	0.233808743304884	0.815133461518248	0.886579829338186	ANKRD13A
ENSG00000076554	976.629071876211	-0.15732975168606	0.228706228041712	-0.687911969136958	0.491508218764874	0.645382594218419	TPD52
ENSG00000076555	83.7732787374316	-0.647427989250658	0.315022673426602	-2.05517901999998	0.039861716762006	0.108659001614733	ACACB
ENSG00000076604	3613.17882478882	1.29428328328486	0.101957066201492	12.694395116539	6.35187974817274e-37	3.68574726604841e-34	TRAF4
ENSG00000076641	33.2800219325011	0.529348619782261	0.44368390164222	1.19307601159963	0.232839605323895	0.388531804532721	PAG1
ENSG00000076650	205.953384761838	-0.506422993449665	0.222833314786374	-2.27265386208145	0.0230470470623092	0.0723391086767587	GPATCH1
ENSG00000076662	189.424133626561	0.391391306422403	0.221877808212335	1.76399482929742	0.0777328497468801	0.178281940663664	ICAM3
ENSG00000076685	880.240197095219	-0.444236784193287	0.119971394556547	-3.70285588356565	0.000213185997998128	0.00169658934363924	NT5C2
ENSG00000076706	856.744885452628	0.253190873700361	0.177877771421925	1.42339805404799	0.154620796283098	0.29274636788115	MCAM
ENSG00000076716	192.510364082101	-0.0735010395118377	0.31131772788932	-0.236096543586393	0.813357755946531	0.885694566813185	GPC4
ENSG00000076770	61.6679793688867	-0.46873272073707	0.347518695060498	-1.34879857515427	0.177401672505672	0.322913628104295	MBNL3
ENSG00000076826	601.012139528409	-0.405461180570738	0.143186255175649	-2.83170462188115	0.00463005981175631	0.0206526665266376	CAMSAP3
ENSG00000076864	586.418020133237	0.239523983567779	0.206793690905011	1.15827510268581	0.246751788293365	0.40496180110222	RAP1GAP
ENSG00000076924	1922.26481424532	-0.293422892650728	0.204074910803806	-1.43781953153869	0.150485266069685	0.287650581633632	XAB2
ENSG00000076928	1630.28938817283	-0.220349052127552	0.195991111022601	-1.12428084609482	0.260893901391257	0.421026603139989	ARHGEF1
ENSG00000076944	836.599694511401	0.0140850356432866	0.195750907491517	0.0719538714981284	0.942638617857543	0.965721577794333	STXBP2
ENSG00000076984	1392.00844343563	-0.0240119942979812	0.117276580387031	-0.204746712589486	0.837770022076419	0.900139910225902	MAP2K7
ENSG00000077044	675.063496874096	-0.518711094316435	0.184600343000687	-2.80991403312022	0.00495547344700517	0.021798203237881	DGKD
ENSG00000077063	50.781725717384	-1.22046664596961	0.392129919317212	-3.11240378723134	0.00185570490865857	0.00994228731873036	CTTNBP2
ENSG00000077097	626.539525759245	-0.418282040190363	0.169174534291943	-2.47248820244149	0.0134176142194167	0.047562145915627	TOP2B
ENSG00000077147	730.590912885412	-0.140122622774982	0.235236756467707	-0.595666361324862	0.551398134611798	0.694372476366207	TM9SF3
ENSG00000077150	1396.62000112709	-0.0495997723014223	0.193522961418576	-0.256299159220396	0.797719846422758	0.875379795293384	NFKB2
ENSG00000077152	1204.48932943665	-0.135420585608233	0.149962902224495	-0.903027239400238	0.366511438260158	0.530297230596278	UBE2T
ENSG00000077157	130.968341307247	-0.0713238729315757	0.270390863899924	-0.263780631870661	0.791948959680431	0.870837176888442	PPP1R12B
ENSG00000077232	397.715027850031	-0.408741565915932	0.181220697540137	-2.25549052323565	0.0241025564573657	0.0747380851486995	DNAJC10
ENSG00000077235	1579.52494364389	-0.584159796638977	0.160548734484426	-3.63852009494128	0.000274209235352683	0.00209959635973431	GTF3C1
ENSG00000077238	795.244707025716	0.680058267052675	0.144074978986081	4.72016912192903	2.35648635409129e-06	3.5217992028782e-05	IL4R
ENSG00000077254	354.001494508549	-0.514904519603066	0.190124571654153	-2.70824815079508	0.00676394269233314	0.0278272438877553	USP33
ENSG00000077274	10.2117487753722	-0.155898890782717	0.744240125189908	-0.2094739123921	0.834078298530126	NA	CAPN6
ENSG00000077312	2474.13501032254	-0.275736320853463	0.168355238921727	-1.63782441591652	0.101458326746445	0.216487550657054	SNRPA
ENSG00000077348	839.97178348695	-0.0552422369582628	0.206474765381804	-0.267549580967492	0.789046044893051	0.868647077055404	EXOSC5
ENSG00000077380	307.181271839693	-0.814184775514112	0.206225697896125	-3.9480277376693	7.87976766321342e-05	0.000730808750752233	DYNC1I2
ENSG00000077454	128.452784162115	-0.5959733968027	0.305753177585161	-1.94919772055911	0.0512718170855842	0.131262933210091	LRCH4
ENSG00000077458	93.3945684885482	-0.322163557912014	0.272708917394796	-1.18134588699798	0.237465345336506	0.393837765485399	FAM76B
ENSG00000077463	724.629816662305	0.0651556658427298	0.178454308477981	0.365111195120119	0.715028404441495	0.817944574209941	SIRT6
ENSG00000077514	353.622216378025	-0.398720429999912	0.190532156932657	-2.09266738181544	0.0363788569443632	0.101314823457189	POLD3
ENSG00000077549	3341.51814260653	-0.144141798627996	0.160741276380896	-0.896731703725154	0.369862098995307	0.533871898463267	CAPZB
ENSG00000077585	190.152618093018	0.320600717167603	0.170106952049392	1.88470085028926	0.0594702375120964	0.146356221618373	GPR137B
ENSG00000077684	278.395917759697	-1.12819102345709	0.17310037271731	-6.51755398181345	7.14631069093248e-11	2.85552881680194e-09	JADE1
ENSG00000077713	224.496599824032	-0.147100913727556	0.15465544841304	-0.951152482741457	0.341526975846897	0.506897132968493	SLC25A43
ENSG00000077721	1302.54850411644	0.32324143416587	0.146297970559736	2.20947312480924	0.0271417497157667	0.0819348092527985	UBE2A
ENSG00000077782	489.843483918162	-0.429409916263049	0.191715097399516	-2.23983359728942	0.0251017278378296	0.0771907050054549	FGFR1
ENSG00000077942	509.274728375107	0.345125560350921	0.200264826744334	1.72334586138544	0.084825998925277	0.190747730691954	FBLN1
ENSG00000078018	78.6446825968283	1.76250099486745	0.307294885627321	5.7355363766287	9.72042256992964e-09	2.62078302259153e-07	MAP2
ENSG00000078043	340.128607776134	-0.103195187438246	0.16889630961417	-0.610997289840065	0.541201374511171	0.685737543361444	PIAS2
ENSG00000078061	646.394262102942	0.148070665229289	0.183573024727952	0.806603614276795	0.419894890774276	0.580957621011143	ARAF
ENSG00000078070	124.834538063977	-0.856581139129648	0.252125391889453	-3.39744098248234	0.000680192580576033	0.00438755446127005	MCCC1
ENSG00000078081	216.305842977045	3.39948770876145	0.236636711749843	14.3658508589959	8.47593099706125e-47	8.70152116052149e-44	LAMP3
ENSG00000078114	159.016797702321	-0.231318939004051	0.297884528873911	-0.776538949097163	0.437430832795573	0.596074320450247	NEBL
ENSG00000078124	332.639578738413	-0.166457532800555	0.217975510695311	-0.763652450082943	0.445074384007871	0.603164920550171	ACER3
ENSG00000078140	1711.99454364558	0.0254227328250437	0.128264296282668	0.198205841858106	0.842884017018901	0.903254383421732	UBE2K
ENSG00000078142	175.481996598146	-0.403414009066684	0.213221585693775	-1.89199422635408	0.0584917500744713	0.144507755737485	PIK3C3
ENSG00000078177	46.1271268858055	-0.128283372457072	0.356299183117996	-0.360043970167028	0.718814252000731	0.820711591367497	N4BP2
ENSG00000078237	177.733435299591	0.917959835558582	0.228435305137626	4.01846743875924	5.85779020762935e-05	0.000569395980415304	TIGAR
ENSG00000078246	607.558646278134	0.116752497509668	0.14077883061398	0.829332769710288	0.406916132748999	0.569136733144848	TULP3
ENSG00000078269	610.301832275893	0.469013495728573	0.150103562740426	3.12459935770903	0.00178047380353699	0.00962812130551243	SYNJ2
ENSG00000078304	1243.8060096802	0.0267923574694118	0.127748277813418	0.209727739019254	0.833880174379924	0.898584158843316	PPP2R5C
ENSG00000078319	245.474302562771	0.235625328971395	0.189956367005014	1.24041816911131	0.214820764130418	0.367657569620861	PMS2P1
ENSG00000078369	5689.29128694932	-0.152821635446946	0.10075616116068	-1.51674730047759	0.129330497032528	0.258428629045683	GNB1
ENSG00000078399	1043.22924732663	0.0870505030990576	0.192776729313803	0.451561261615536	0.651585082583783	0.772982623303393	HOXA9
ENSG00000078403	462.267679639185	-0.524783903680741	0.261898263366558	-2.00377007825456	0.0450946954675637	0.119117829989414	MLLT10
ENSG00000078487	13.095391236426	0.12482821950462	0.667321121281055	0.187058697115697	0.851614611419072	0.909251888319915	ZCWPW1
ENSG00000078618	1410.77699173226	-0.124675406050871	0.217608191680303	-0.572935260792189	0.56668852885196	0.706164809155767	NRDC
ENSG00000078668	3699.71117825448	0.0401515912722665	0.146762668200177	0.273581775015849	0.784406041260287	0.86546652006116	VDAC3
ENSG00000078674	499.633077858921	0.0546634299063849	0.198954522026186	0.274753392633067	0.783505707702723	0.864830632288524	PCM1
ENSG00000078687	204.727029240414	-0.181750244726564	0.279106773662824	-0.651185359428532	0.514926840022481	0.663853710098535	TNRC6C
ENSG00000078699	256.488902301658	0.0268984516240087	0.187432160042814	0.143510332580409	0.885887151496854	0.930978133141261	CBFA2T2
ENSG00000078747	881.693642295249	0.00375705494553474	0.184584745825114	0.0203540922557837	0.983760905327604	0.990514752357767	ITCH
ENSG00000078804	234.385546538533	0.934641649031399	0.242614489288476	3.85237358153034	0.000116978372965276	0.00103049067035945	TP53INP2
ENSG00000078808	3547.68129470605	0.115674151384725	0.146091880242767	0.79179042115485	0.428482888527672	0.58820537238123	SDF4
ENSG00000078900	648.767832087156	0.15452818598703	0.196009395667371	0.788371319960937	0.430479541532365	0.589491069289036	TP73
ENSG00000078902	856.229524654111	0.367788480648986	0.141234699101062	2.60409434076686	0.00921173967076235	0.0354380875965507	TOLLIP
ENSG00000078967	364.892528134551	0.192812885224926	0.187749036743679	1.02697136863695	0.304433946164571	0.467098685955018	UBE2D4
ENSG00000079134	187.331700472899	-0.501608530022247	0.200112544609999	-2.50663211044483	0.0121887499276589	0.044036561054287	THOC1
ENSG00000079150	72.8703954606853	-0.372573835976977	0.348300396958299	-1.06969110351483	0.284758372135894	0.446810877113582	FKBP7
ENSG00000079156	133.00056703087	-0.975264034705658	0.198340269318772	-4.91712569542909	8.78241644130514e-07	1.47248906816154e-05	OSBPL6
ENSG00000079215	226.62642001296	-0.314579548404038	0.189690380769188	-1.65838429512571	0.0972399244375676	0.209688807811242	SLC1A3
ENSG00000079246	6372.27742186391	-0.579301769801483	0.181494164713263	-3.19184790715836	0.00141365749409381	0.00802154460721769	XRCC5
ENSG00000079277	410.283116483335	-0.00179090802663701	0.133728099105793	-0.0133921594534909	0.989314922131874	0.994156836892703	MKNK1
ENSG00000079308	126.571893964015	-0.279451791020003	0.263680305373983	-1.05981290723875	0.289229723611169	0.451310638526209	TNS1
ENSG00000079313	1430.90720206177	0.000818152714132218	0.187453016611066	0.00436457480878928	0.996517584201989	0.997788557188067	REXO1
ENSG00000079332	1374.60669293624	-0.0111604986699606	0.126797571157192	-0.0880182370064868	0.92986218136196	0.957409402287974	SAR1A
ENSG00000079335	58.5993346453146	-0.676209777540621	0.393076911372918	-1.72029889819474	0.0853781236393176	0.191568715706401	CDC14A
ENSG00000079337	19.5119149653185	1.47792012322068	0.513777573772352	2.87657577649649	0.00402015657919508	0.0184121515806237	RAPGEF3
ENSG00000079385	443.52818680769	5.29576552619575	0.288414532499145	18.3616459278502	2.66408762172991e-75	8.88872834990184e-72	CEACAM1
ENSG00000079387	286.6721975882	-0.491452868346796	0.210832248971417	-2.33101373601257	0.0197526353945131	0.0643129231459312	SENP1
ENSG00000079432	902.857984689094	-0.0221625581327677	0.211063681421256	-0.105004129481349	0.916372531984777	0.949232211414842	CIC
ENSG00000079435	137.32148587885	-0.806494416239992	0.251548224896562	-3.20612247043932	0.00134536715143456	0.00771274484666908	LIPE
ENSG00000079459	3826.90936992467	-0.63506738590426	0.159026030813278	-3.99348070662678	6.5110378906198e-05	0.000623359481264073	FDFT1
ENSG00000079462	1580.85837206077	0.0482717843955191	0.18634651371522	0.259043131170618	0.795601962093456	0.873774175946286	PAFAH1B3
ENSG00000079482	32.6832916406521	-0.818064624215083	0.407720562967188	-2.00643454983387	0.0448099052213265	0.11851624952117	OPHN1
ENSG00000079616	1824.04846350606	-0.892680532786253	0.215447117280773	-4.14338582967858	3.42215476434413e-05	0.000359339712706033	KIF22
ENSG00000079691	271.649856703486	-0.734071852826986	0.262369734723097	-2.79785263190406	0.00514435781515436	0.0224441318735045	CARMIL1
ENSG00000079739	698.922127171434	-0.117122642406331	0.239983409522481	-0.488044747090566	0.625518146286423	0.752425883761929	PGM1
ENSG00000079785	1262.38764065824	-0.507139266848664	0.179111746867433	-2.83141265560888	0.00463428889312782	0.0206620455141547	DDX1
ENSG00000079805	2189.95775505102	-0.286900762280066	0.190033483954259	-1.50973794886128	0.131110303923218	0.260891324908196	DNM2
ENSG00000079819	717.949492672819	-0.59861091009209	0.236168672860848	-2.53467533538961	0.0112551585803662	0.0414659451669114	EPB41L2
ENSG00000079931	22.2594830427836	0.677016337697771	0.47122655521474	1.43671092005681	0.150800150798415	0.287897395505936	MOXD1
ENSG00000079950	469.98524375936	0.191472585927514	0.125854053468931	1.52138592798508	0.128163018109779	0.256633704380062	STX7
ENSG00000079974	275.28725938373	0.127146745336078	0.172809001898598	0.735764595241894	0.461873971043191	0.618582038890359	RABL2B
ENSG00000079999	2942.5056180369	0.179929783365102	0.132365742970787	1.35933799279782	0.174039510114644	0.318618834292186	KEAP1
ENSG00000080031	141.957821549291	-0.11806033965895	0.248848893510297	-0.474425817183972	0.635196286347933	0.758801435517322	PTPRH
ENSG00000080189	602.606215696294	-0.234525116125077	0.179236298568854	-1.308468864832	0.1907143283155	0.339732171075635	SLC35C2
ENSG00000080200	82.8824418812856	-0.751274535845228	0.26500078263053	-2.83498987583245	0.0045827137934334	0.0204894131615284	CRYBG3
ENSG00000080298	45.1745667523633	-0.873442378953953	0.360230913086262	-2.4246735835933	0.0153221563899883	0.0526627605410209	RFX3
ENSG00000080345	259.251330661734	-0.598344041566206	0.329356781136742	-1.81670478895586	0.0692623280725587	0.163994196524832	RIF1
ENSG00000080371	781.321451976227	0.259141075000416	0.168958805485202	1.53375300124925	0.125090429292153	0.252234646825089	RAB21
ENSG00000080503	113.102317475166	-0.770888652293418	0.292264695949815	-2.63763863024287	0.00834854941376395	0.0327640861356372	SMARCA2
ENSG00000080546	439.898108733295	1.7479047900078	0.15466121646402	11.3015068028669	1.28985593510554e-29	3.37537594312127e-27	SESN1
ENSG00000080561	53.5201389930072	0.503137087755532	0.346559858883891	1.45180428390034	0.146556032432108	0.282608988417702	MID2
ENSG00000080603	75.661074179684	-1.14674450307795	0.384373689502044	-2.98341050492702	0.00285055386692165	0.0140226656498106	SRCAP
ENSG00000080608	392.57841833893	-0.887535520522064	0.173408338018335	-5.11818249724659	3.08494026805148e-07	5.84824045701919e-06	PUM3
ENSG00000080802	304.905905273541	-0.373349123606618	0.165729586609068	-2.25276084521525	0.0242742322126883	0.0751656387727467	CNOT4
ENSG00000080815	572.481462488605	-0.0280818765973209	0.13517866412895	-0.20773897107411	0.835432786896957	0.899269747579133	PSEN1
ENSG00000080819	2555.73760174969	-0.799057490419674	0.171650389687556	-4.65514521623952	3.23752441980278e-06	4.56744195630951e-05	CPOX
ENSG00000080822	1770.93363072734	0.375784256011128	0.155140252195661	2.42222279964579	0.0154258896222318	0.0529374962453858	CLDND1
ENSG00000080823	111.483892991936	0.781818453551801	0.221414153472966	3.53102293276504	0.000413955856108044	0.00295594160279184	MOK
ENSG00000080824	24184.6400564832	-0.309419616195897	0.178791468078911	-1.73061734724015	0.0835200356160852	0.188286891103425	HSP90AA1
ENSG00000080839	227.928720718297	-0.624271597752957	0.18345087053203	-3.40293614275306	0.000666658596815894	0.00432297237934827	RBL1
ENSG00000080845	1009.33241881309	0.507360885956206	0.134555644584838	3.77063992760491	0.000162829471549377	0.00135735298394627	DLGAP4
ENSG00000080854	89.3479698150556	-0.654370454867251	0.262308926949652	-2.49465568128702	0.0126079405891754	0.0451962329044143	IGSF9B
ENSG00000080986	259.180733640875	-0.707251598403182	0.203032621213157	-3.48343824838208	0.000495017304567506	0.00339840583680964	NDC80
ENSG00000081014	183.078099120583	-0.0989338336426203	0.182841325105028	-0.541091208925503	0.588444717292707	0.72337110804712	AP4E1
ENSG00000081019	147.949047338304	-0.493942461055665	0.264282156821202	-1.86899663222378	0.0616232829284215	0.150379289442807	RSBN1
ENSG00000081026	109.144397038215	-0.19334519669423	0.278322703673499	-0.694679931397346	0.487255907545026	0.641313347346738	MAGI3
ENSG00000081052	31.5219145349053	-0.229213512706505	0.445191578009241	-0.514864889698671	0.606647437125648	0.737436624089525	COL4A4
ENSG00000081059	1166.68387535356	0.481347454640869	0.191682707157742	2.51116786578328	0.0120332460734902	0.0436045892198751	TCF7
ENSG00000081087	77.3914928919991	-0.0586346500438097	0.265656837745695	-0.220715756994513	0.82531376170954	0.893146522989927	OSTM1
ENSG00000081154	2375.57894965576	0.853144339216501	0.17941248626027	4.75521161876583	1.98238652745556e-06	3.04452596034774e-05	PCNP
ENSG00000081177	429.063178311193	-0.419002980275906	0.17882263397366	-2.34312050418418	0.0191232055108576	0.0627688885262925	EXD2
ENSG00000081181	569.741043350249	1.71123373082731	0.182241098927987	9.38994409545073	6.00321117587031e-21	8.52328259076224e-19	ARG2
ENSG00000081189	77.7675738199743	-0.82645164455438	0.243645720985018	-3.39202199494076	0.000693788706050943	0.00445587298891044	MEF2C
ENSG00000081307	342.183921121251	-0.608433638101337	0.157459589894176	-3.86406212864041	0.000111516837640773	0.000985631599439575	UBA5
ENSG00000081320	190.353707341943	-0.386417215962863	0.234359464432408	-1.64882274713642	0.0991839533705469	0.212746551218791	STK17B
ENSG00000081377	323.681410751475	-0.176231825446123	0.199702883106743	-0.882470111119658	0.377522635984629	0.541415978922292	CDC14B
ENSG00000081386	71.8018637141581	-0.0527141579265231	0.313835850296766	-0.167967292062638	0.866609010611088	0.919200053969017	ZNF510
ENSG00000081692	305.634791926621	-0.225069017594151	0.16838695477921	-1.3366178982764	0.181347393660368	0.327948823277949	JMJD4
ENSG00000081721	566.103009613432	-0.0325225903500954	0.135844740974096	-0.239410006724493	0.8107876713545	0.883977800988249	DUSP12
ENSG00000081760	321.073461625979	-0.450713584556559	0.166478228473991	-2.70734250771401	0.00678242430576567	0.0278774976238832	AACS
ENSG00000081791	630.97223782227	-0.261158950341847	0.150599225531688	-1.73413209410493	0.0828946481665553	0.187289726551374	DELE1
ENSG00000081803	96.9426195523996	-0.321261196777581	0.318127443846809	-1.00985062116263	0.312566863170258	0.47488528715068	CADPS2
ENSG00000081870	948.854190186561	0.41668287686457	0.154260797940143	2.70115857319922	0.00690983850797418	0.0282237319225241	HSPB11
ENSG00000081913	215.812260400088	-0.934932799147648	0.207451160572534	-4.50676099650335	6.58247058466052e-06	8.57069779735408e-05	PHLPP1
ENSG00000081923	189.303623041097	-0.463749378226329	0.247129435529511	-1.87654448055804	0.0605805528445195	0.148404562823597	ATP8B1
ENSG00000082014	404.573055912295	0.332768859033159	0.143173821494534	2.32422977580342	0.0201131822463096	0.0652956775138039	SMARCD3
ENSG00000082068	309.127941356947	-0.776972100988259	0.183371643412867	-4.23714423084969	2.26380723680905e-05	0.000254102366547128	WDR70
ENSG00000082146	175.665167793599	-0.825615302203748	0.182938950085221	-4.51306461428329	6.38975447195493e-06	8.36875988054078e-05	STRADB
ENSG00000082153	2237.49564703869	-0.0859867576924711	0.176999807795032	-0.485801418451508	0.627107968517387	0.753387608950675	BZW1
ENSG00000082212	641.713257383653	-0.579294082615649	0.185231252840579	-3.12741005490162	0.00176353771662429	0.00955201881739764	ME2
ENSG00000082213	407.9142271844	-0.19654660529768	0.203104278920642	-0.967712774650483	0.333187836371502	0.497452160668315	C5orf22
ENSG00000082258	251.418620037146	-0.329087669300237	0.245032359207692	-1.34303759048126	0.179259802192281	0.325275502387244	CCNT2
ENSG00000082269	108.685164493657	-0.46213106620738	0.354915811430311	-1.30208644226075	0.192886837279022	0.342277320878318	FAM135A
ENSG00000082438	68.9249943163002	1.02465762659098	0.351395804236245	2.91596431783829	0.00354591051581649	0.016657417016574	COBLL1
ENSG00000082458	604.22147053658	-0.640903771322789	0.16548900840643	-3.87278754942304	0.000107597614125799	0.000956694042720128	DLG3
ENSG00000082512	60.3798223302109	-0.733866145905922	0.258414639199396	-2.83987837600664	0.00451307371220205	0.0202731342184613	TRAF5
ENSG00000082515	818.184729338432	-0.0677738787139709	0.170997348930396	-0.396344616673315	0.691850817102662	0.803047573930433	MRPL22
ENSG00000082516	893.12134612767	-0.7161551436773	0.173682195734028	-4.1233653262537	3.73376800562654e-05	0.000385687831293281	GEMIN5
ENSG00000082641	2746.73314297443	-0.218290849575196	0.136996989196025	-1.59339888311597	0.111070736121848	0.231364139891086	NFE2L1
ENSG00000082701	925.168275053175	0.162335142870719	0.154167551243627	1.05297866873545	0.292350768653524	0.454639170175942	GSK3B
ENSG00000082781	1643.97793796116	-0.32838834052674	0.137167147026459	-2.3940742929019	0.0166623733800962	0.0561555644269607	ITGB5
ENSG00000082805	314.398073324573	-0.583980418988064	0.230605630365062	-2.53237710659358	0.0113292075258666	0.041698732388366	ERC1
ENSG00000082898	1625.7450773159	-0.733985138498958	0.200792738780791	-3.65543666048732	0.000256744594829324	0.00199331783745908	XPO1
ENSG00000082996	299.820011845047	-0.221079470254752	0.206185035836428	-1.07223819302842	0.28361305979312	0.445463092385427	RNF13
ENSG00000083093	280.305122306676	0.0504667273059471	0.180970268934343	0.278867504607935	0.780346507191599	0.862924302075846	PALB2
ENSG00000083097	57.1602240256618	-0.455003658017104	0.296753084236025	-1.53327356036917	0.125208466248035	0.252383656629856	DOP1A
ENSG00000083099	406.836414772876	0.00203767910755426	0.153708647413743	0.0132567629852949	0.98942294329382	0.994190528625156	LYRM2
ENSG00000083123	62.3012308187023	-0.225623874746252	0.386480460612105	-0.583791155674237	0.559360829357246	0.700631593486796	BCKDHB
ENSG00000083168	428.267625250487	-0.470086243363087	0.221665756878275	-2.12069852368414	0.0339471808473536	0.0960074328435646	KAT6A
ENSG00000083223	182.794636609089	-0.0979861532491396	0.189879681437493	-0.516043383406435	0.605824109256237	0.737198937834121	TUT7
ENSG00000083290	121.558828586094	0.437603646245392	0.322231936622962	1.35803933909079	0.174451201769326	0.319066155791891	ULK2
ENSG00000083307	325.821708218812	-0.707469965221084	0.180642595420186	-3.91640722153856	8.98783819355084e-05	0.000821024562156944	GRHL2
ENSG00000083312	1117.00504679727	-0.517423809211869	0.237862164770394	-2.17530942641228	0.0296069366144282	0.0871491345514246	TNPO1
ENSG00000083444	3597.89643355511	-0.409663183969676	0.187264004313921	-2.18762375327046	0.028697020144302	0.085108984632412	PLOD1
ENSG00000083454	128.154859170166	-0.0677442623528136	0.278224623112542	-0.243487659700813	0.807627643641788	0.881554578943803	P2RX5
ENSG00000083457	188.947800970631	0.0799845427747605	0.212927894745547	0.375641448342613	0.707183472391101	0.813088131716296	ITGAE
ENSG00000083520	404.884339795353	-0.387967164525958	0.278711064897007	-1.39200488746051	0.163920917949243	0.305116955502175	DIS3
ENSG00000083535	130.901259617685	-0.296175267347517	0.265852082562719	-1.11406036203476	0.265253291976929	0.425332084303297	PIBF1
ENSG00000083544	142.660645451254	-0.572607893912535	0.191103636573663	-2.99632128503121	0.00273258359488925	0.0135321189823347	TDRD3
ENSG00000083635	331.102584366684	-0.627377665759182	0.146875492154328	-4.27149319847023	1.94168450523974e-05	0.000222244608978813	NUFIP1
ENSG00000083642	142.754473259172	-1.37065600012062	0.290675297221101	-4.71541962190903	2.41213104496367e-06	3.57692232512058e-05	PDS5B
ENSG00000083720	387.558115097874	-0.920472620795115	0.191817486953186	-4.79868981403015	1.5970690860753e-06	2.52840854362525e-05	OXCT1
ENSG00000083750	109.316332607569	-0.503971871699247	0.208738681684028	-2.41436741687446	0.0157625584621396	0.0538023287047864	RRAGB
ENSG00000083799	178.377281144861	0.571610262011947	0.194337645312641	2.94132544979831	0.00326810971693889	0.0156050777396302	CYLD
ENSG00000083807	274.573306893561	0.200878712539796	0.270213636964743	0.743407012304143	0.457235300117041	0.61409503022663	SLC27A5
ENSG00000083812	216.459628705997	-0.23531094860802	0.164501856985583	-1.43044554584355	0.152589184093771	0.290052022634307	ZNF324
ENSG00000083817	156.004367185157	0.045478764524196	0.193914164585864	0.2345303893675	0.814573243663362	0.886434506584879	ZNF416
ENSG00000083828	61.7682269823549	-0.194171665252942	0.283489839651362	-0.684933419454243	0.493385936169411	0.64679815824561	ZNF586
ENSG00000083838	77.9331882012227	-0.356019749494484	0.315524159499812	-1.12834386456767	0.259174725170272	0.419164551881053	ZNF446
ENSG00000083844	278.80387947463	-0.195540258683884	0.22112018757909	-0.884316628095944	0.376525314548404	0.540540487704086	ZNF264
ENSG00000083845	22918.080646393	0.340685564170067	0.150086999054531	2.26992055485289	0.0232124037268489	0.0727213005020011	RPS5
ENSG00000083857	6469.6800676178	-0.440510950266323	0.196080041750743	-2.24658739529595	0.0246664084709918	0.0761151184864407	FAT1
ENSG00000083896	789.648514449183	-0.278562861699099	0.156677006016184	-1.77794348246816	0.0754131377302346	0.174460692693311	YTHDC1
ENSG00000083937	677.824074634332	0.02833933294528	0.194690845394055	0.145560685649708	0.88426820564874	0.929927574632652	CHMP2B
ENSG00000084070	564.977539088075	0.254961613508766	0.119239162940738	2.13823719674618	0.0324974968537406	0.0930572882126538	SMAP2
ENSG00000084072	1493.32224363951	-0.0414244710678359	0.124472977672721	-0.332798908183541	0.739286082450607	0.835932564296009	PPIE
ENSG00000084073	760.203566304477	0.0611489716284001	0.196101095468592	0.311823712571733	0.755174501911644	0.846084528417797	ZMPSTE24
ENSG00000084090	3637.1227122391	-0.15143010183747	0.162112267655338	-0.934106369787026	0.350249026516901	0.515053889920307	STARD7
ENSG00000084092	1008.09775373689	-0.070429139984027	0.111264220217226	-0.632990011043309	0.526740166070501	0.674457858234376	NOA1
ENSG00000084093	235.262508185784	-0.395407033401284	0.274466637827528	-1.44063787326223	0.149687014879407	0.286622644499222	REST
ENSG00000084112	1846.19501153887	0.137656441464606	0.188068261143506	0.731949349813828	0.464199483286498	0.620824361553423	SSH1
ENSG00000084207	12765.4650818958	0.427950267531539	0.169393542136629	2.52636707476348	0.0115248992349688	0.0422746637666232	GSTP1
ENSG00000084234	4019.09543852749	0.0767525313689477	0.210087449327304	0.365336109390199	0.71486052706767	0.817944574209941	APLP2
ENSG00000084444	301.354004854	-0.195130517856705	0.175450239784953	-1.11217014063859	0.266065003608524	0.426176612837177	FAM234B
ENSG00000084463	1913.26721906117	-0.397720878584997	0.1516500479962	-2.62262283355798	0.00872558080323713	0.0338817577538559	WBP11
ENSG00000084623	8093.50811965695	-0.00523492123897402	0.161062914420054	-0.0325023377220239	0.974071451783466	0.984770668548	EIF3I
ENSG00000084628	23.5972389452556	-0.573505293053274	0.492948439137613	-1.16341841766776	0.244659780566234	0.402468807030316	NKAIN1
ENSG00000084636	35.8577991175086	1.99846001941913	0.483931898552243	4.12963068852835	3.63346417989876e-05	0.000377371306964427	COL16A1
ENSG00000084652	1268.10818953901	-0.247705734643564	0.168629848682078	-1.4689317257858	0.141851308468285	0.276654619730781	TXLNA
ENSG00000084676	232.595312574908	-0.285549644722909	0.189897311824908	-1.50370556580704	0.13265719549324	0.263106394865921	NCOA1
ENSG00000084693	896.512850013569	0.492155203202494	0.113514338472695	4.33562147147496	1.45348881251606e-05	0.000173663936363826	AGBL5
ENSG00000084710	14.5899168107261	0.656498860306824	0.577494975636341	1.13680445372435	0.255620041103962	0.415437783647812	EFR3B
ENSG00000084731	404.33593282709	1.58200249345388	0.207723556245265	7.61590318425883	2.61853912482845e-14	1.73865786865475e-12	KIF3C
ENSG00000084733	2132.31550485286	0.228924138258754	0.180495957018866	1.26830618280733	0.204688629963914	0.356070705878311	RAB10
ENSG00000084754	1489.50378115786	-0.436815900400504	0.169972766227063	-2.5699169937434	0.0101722885309357	0.0383068179271637	HADHA
ENSG00000084764	342.407671254114	1.31885923881726	0.157303708266104	8.38415860220029	5.10898700781962e-17	4.83895495672295e-15	MAPRE3
ENSG00000084774	1622.22756801529	-0.684594439771805	0.146934080682986	-4.65919435837922	3.17449364056067e-06	4.48800764056384e-05	CAD
ENSG00000085063	1438.14492005259	0.787223820649708	0.133453127162894	5.89887878527429	3.65979967840679e-09	1.09026085955395e-07	CD59
ENSG00000085117	540.466282904802	2.92909318453655	0.263812154834654	11.1029500758689	1.21370368375179e-28	2.99964617839841e-26	CD82
ENSG00000085185	578.153197895299	-0.252237681597605	0.216672898564319	-1.164140431355	0.244367105947197	0.402284864434598	BCORL1
ENSG00000085224	167.669625110748	-0.623251086370311	0.335366155537281	-1.85841974832498	0.0631094300147133	0.153193607307451	ATRX
ENSG00000085231	222.077173721743	0.0602004719473775	0.260078231453952	0.231470629474948	0.816949200194003	0.887794481376856	AK6
ENSG00000085274	254.40465608312	0.0265997877628569	0.196460235688832	0.135395275637292	0.892299359234427	0.934299158618599	MYNN
ENSG00000085276	14.3740509084322	-0.44184835407983	0.631665764184434	-0.699497074454109	0.484241440684949	0.638542265327668	MECOM
ENSG00000085365	277.203993903263	-0.194265479194941	0.304106748592031	-0.638806866649167	0.522948580692431	0.671019301790326	SCAMP1
ENSG00000085377	704.791496529932	-0.870113878259235	0.173981418384004	-5.00118855416364	5.69779531630239e-07	1.0193401647637e-05	PREP
ENSG00000085382	92.5461297930187	-0.196604689108274	0.324398735845947	-0.606058740011982	0.544475748053512	0.6879921732174	HACE1
ENSG00000085415	1198.81645696169	-0.385435930859824	0.12530761064772	-3.0759179659359	0.00209855573640719	0.0109360893627842	SEH1L
ENSG00000085433	120.444754043269	0.192169318627462	0.243149604236555	0.79033366815808	0.429332929285058	0.588861953416203	WDR47
ENSG00000085449	272.612399617551	-0.290167250398718	0.245713081171621	-1.18091901747814	0.237634895716179	0.393972089220885	WDFY1
ENSG00000085465	52.0544965061137	0.338067578115855	0.329002386804289	1.02755357308991	0.304159872687237	0.466856545242537	OVGP1
ENSG00000085491	254.120655383398	-0.970170668250292	0.287780583498712	-3.37121655830764	0.000748370041953177	0.00476060370824933	SLC25A24
ENSG00000085511	369.812081523208	-0.52346063200078	0.158823053415937	-3.29587311629064	0.000981163181670742	0.00596022021965303	MAP3K4
ENSG00000085552	220.593097035019	-0.922794021306098	0.200572898484676	-4.60079117506794	4.20889219227834e-06	5.76713297722246e-05	IGSF9
ENSG00000085563	16.4656415153977	0.275318735233746	0.481495500803595	0.571799185608694	0.567458029097096	0.706793733675207	ABCB1
ENSG00000085644	259.628078354954	-0.633555698315291	0.180976489739127	-3.50076244283744	0.000463929190855846	0.00322647158997505	ZNF213
ENSG00000085662	1345.76639131831	0.164517503483558	0.12878044279304	1.2775037879622	0.201424443954191	0.352413559125936	AKR1B1
ENSG00000085719	1267.22627008421	-0.517356935151007	0.177595951036895	-2.91311221979113	0.00357845977752579	0.016780788542115	CPNE3
ENSG00000085721	985.901311354185	-0.588045706185503	0.168193123056376	-3.49625297098739	0.00047184114977608	0.00326957008562386	RRN3
ENSG00000085733	2334.69828595276	-0.0509463430528932	0.117614786200636	-0.433162739980541	0.664896545648683	0.783481308337217	CTTN
ENSG00000085741	27.8571466567927	1.47997082526268	0.463052550763325	3.19611850279845	0.00139289890956098	0.00794428583205163	WNT11
ENSG00000085760	504.830282500634	-0.307045058741967	0.160584147256005	-1.91205087169951	0.0558696693543435	0.139789390176803	MTIF2
ENSG00000085788	315.75321260545	-0.373762108942155	0.199637954758095	-1.87219964958592	0.0611789875608802	0.149486409371568	DDHD2
ENSG00000085831	388.268841304832	0.818605125351511	0.161049476669753	5.0829418528949	3.71633496631093e-07	6.91746254677625e-06	TTC39A
ENSG00000085832	446.869870557038	-0.00321610883079525	0.212613559118634	-0.0151265462284121	0.987931222555491	0.993192595273976	EPS15
ENSG00000085840	602.358435019138	-1.1437562991276	0.191620746917298	-5.96885419521525	2.3892550045938e-09	7.36420260769256e-08	ORC1
ENSG00000085871	265.889467358426	0.474964626860665	0.252270185134141	1.88276163752014	0.0597326781007887	0.146771032031349	MGST2
ENSG00000085872	2237.46341202829	-0.475081106881324	0.182554188763033	-2.60241142698736	0.00925707236516957	0.0355729593393473	CHERP
ENSG00000085978	721.542459684022	-0.132024443910225	0.123662792803353	-1.0676165475267	0.285693516204574	0.447677077288511	ATG16L1
ENSG00000085982	408.765195864394	-0.876622541311213	0.159582067122447	-5.49323966732792	3.94626664336383e-08	9.19142663566032e-07	USP40
ENSG00000085998	1540.44586481678	0.27925714478801	0.095560773345917	2.92229892046957	0.00347457895464896	0.0163857705755283	POMGNT1
ENSG00000085999	761.683804026552	-0.0337594878996438	0.176736518789725	-0.19101591527787	0.848513124149771	0.907136547609507	RAD54L
ENSG00000086015	1703.12472825942	-0.292590228500581	0.148551763393756	-1.9696180093469	0.0488821660593509	0.126577684949185	MAST2
ENSG00000086061	3585.88087974424	-0.486543788182582	0.126568095152179	-3.84412665449052	0.000120982514558701	0.00106086244369279	DNAJA1
ENSG00000086062	972.284396997069	-0.0107459404789702	0.153951726725736	-0.0698007142077338	0.944352278710652	0.966695146683273	B4GALT1
ENSG00000086065	1147.64171760552	0.533689407802532	0.124742748955247	4.27832008090508	1.8830910862015e-05	0.000217214638171523	CHMP5
ENSG00000086102	679.48504548778	-0.129254501026537	0.158740770060635	-0.814248922801398	0.415502363993146	0.576673726066194	NFX1
ENSG00000086189	619.398946196643	-0.709790118535115	0.122666355272319	-5.78634717693684	7.19334681810147e-09	1.99589202982084e-07	DIMT1
ENSG00000086200	322.627515888139	-0.940947256516132	0.179484516074522	-5.24249822266257	1.58416918424436e-07	3.26270400199464e-06	IPO11
ENSG00000086232	4377.77659581134	-0.0188611748050388	0.112750236281131	-0.167282796268475	0.867147539989426	0.919582921628834	EIF2AK1
ENSG00000086289	308.09247728297	0.0560807603451023	0.173366999325801	0.323480019629988	0.746331736869969	0.839843453648112	EPDR1
ENSG00000086300	254.320540192939	0.188073228886615	0.244498990475257	0.769218836122959	0.441763410243654	0.599930771220611	SNX10
ENSG00000086475	1277.67539956539	-0.22697349901322	0.146959786115391	-1.54445991664007	0.122476954508441	0.248416023536421	SEPHS1
ENSG00000086504	1571.7649199021	0.28628483685319	0.162207124359535	1.76493380289903	0.0775748917857048	0.178042047424251	MRPL28
ENSG00000086544	583.763497416583	0.634176627835194	0.15151581685352	4.18554736399761	2.84479739127948e-05	0.00030817099013	ITPKC
ENSG00000086589	1317.93492281034	-0.236715196397062	0.128207576640979	-1.84634327080324	0.0648423786086297	0.156010104584596	RBM22
ENSG00000086598	4769.62073530169	0.0310566027231997	0.123479413327558	0.251512392926704	0.80141798191199	0.877633903880973	TMED2
ENSG00000086619	45.0766121254495	0.202235598599848	0.37870756005605	0.534015213664909	0.593331008361146	0.726954868409462	ERO1B
ENSG00000086666	649.80143434233	0.341914617986241	0.183088040636774	1.86748744919151	0.0618335478921671	0.150809672910976	ZFAND6
ENSG00000086712	518.639220025076	-0.500776697330801	0.167926826505646	-2.98211255313614	0.00286266734577745	0.0140667004406281	TXLNG
ENSG00000086730	341.84115766004	1.88961591840131	0.163644986293606	11.5470443745281	7.64029230814493e-31	2.54918352861256e-28	LAT2
ENSG00000086758	3082.21010864801	-0.547513255060211	0.19235913711084	-2.84630750212155	0.0044229461507199	0.0199555913886098	HUWE1
ENSG00000086827	295.761276637199	-1.13311453374055	0.198311213997868	-5.71381976287399	1.10468000450583e-08	2.94272641519657e-07	ZW10
ENSG00000086848	88.7687486554843	0.0553454513126062	0.240938032419194	0.229708239736572	0.818318491724563	0.888703604081375	ALG9
ENSG00000087008	177.554493594216	-0.480708455150954	0.183671469143312	-2.6172189801339	0.00886494499318551	0.0343031475439414	ACOX3
ENSG00000087053	533.440765502426	-0.360945104169513	0.167516291281749	-2.154686576498	0.0311863689367699	0.0904483838360625	MTMR2
ENSG00000087074	2364.75054685267	0.390504682827833	0.233761301460347	1.67052750129419	0.0948150429392501	0.206024350873857	PPP1R15A
ENSG00000087076	35.9910979815221	0.898455882315922	0.353927035375263	2.53853419635859	0.0111317923414842	0.0411425232154362	HSD17B14
ENSG00000087077	3324.03571656994	0.716991521643998	0.108930969924678	6.58207231735635	4.63935816050258e-11	1.91693108390302e-09	TRIP6
ENSG00000087085	105.85845287539	2.40229446144545	0.324238526143984	7.40903460799311	1.27222106272821e-13	7.71775559235029e-12	ACHE
ENSG00000087086	33915.5941392658	0.00519213276206762	0.169433525227134	0.0306440697324057	0.975553396074161	0.985499293404451	FTL
ENSG00000087087	2660.27338529909	-0.487784702103444	0.218305823676471	-2.23440993872129	0.0254561123558179	0.078010855453673	SRRT
ENSG00000087088	3954.58729696772	1.41414968287288	0.15917576751109	8.88420206784529	6.43811773467555e-19	7.40716545577413e-17	BAX
ENSG00000087095	114.94478930492	-0.113385684977927	0.219562026007935	-0.516417556530606	0.605562806353007	0.737160381429622	NLK
ENSG00000087111	830.844375049964	-0.236741757598549	0.217314551283169	-1.08939671182012	0.275978980811679	0.436658622159178	PIGS
ENSG00000087116	30.8287521551229	0.352834829556312	0.368439663047642	0.957646162841833	0.338241212926043	0.50325164188528	ADAMTS2
ENSG00000087152	1694.14742958045	-0.0151397512983594	0.122358032816942	-0.123733202878553	0.901526521564262	0.939679982089099	ATXN7L3
ENSG00000087157	832.89166620991	-0.165157892816749	0.127067501649382	-1.29976501208366	0.193681520570188	0.343258098779236	PGS1
ENSG00000087191	5768.91335644299	0.186577417618161	0.178603667033192	1.04464494328376	0.296187099587273	0.458627802655963	PSMC5
ENSG00000087206	666.556049915373	-0.0880286189900566	0.138243382661663	-0.636765516693829	0.524277590637764	0.672143009092372	UIMC1
ENSG00000087253	136.136935297311	-0.0918414633742027	0.213950388330959	-0.429265233359303	0.667730214828194	0.785848981225492	LPCAT2
ENSG00000087263	1236.76741022443	-0.146995087807147	0.103404464454384	-1.42155455843005	0.155155604501317	0.293569401784744	OGFOD1
ENSG00000087266	763.345344361389	-0.399742325661074	0.137150727923063	-2.91462051798453	0.00356121278090247	0.0167175328082745	SH3BP2
ENSG00000087269	2231.15828353528	-0.442666623974488	0.150430592117571	-2.94266357489649	0.00325401826883561	0.0155622403566236	NOP14
ENSG00000087274	1939.09534377671	-0.398728148559988	0.137836431265835	-2.89276314613073	0.00381869147359464	0.0176897800786512	ADD1
ENSG00000087299	192.914874931566	0.111487151985383	0.227063476819102	0.490995529299513	0.623429609581818	0.751145242417894	L2HGDH
ENSG00000087301	26.01710708423	0.0818370907444474	0.469174240300433	0.174427928293854	0.861529167136364	0.915577432982238	TXNDC16
ENSG00000087302	1958.50811091801	0.0939379853127002	0.165984518673988	0.565944258314866	0.57143167383052	0.71014982364168	RTRAF
ENSG00000087338	308.837351513893	-0.261021233376905	0.263035160039245	-0.992343507757518	0.321029986451684	0.484777800315022	GMCL1
ENSG00000087365	6345.16866461676	-0.319672821203287	0.204746823912408	-1.56130783909031	0.118451134882756	0.242535876978409	SF3B2
ENSG00000087448	447.220137707129	-0.117989782403073	0.182141276585001	-0.647792661912138	0.517119062184193	0.666132516676066	KLHL42
ENSG00000087460	14907.042386994	0.233077261240595	0.154988390281382	1.50383690557365	0.132623366024212	0.263078395207956	GNAS
ENSG00000087470	639.017070217367	-0.227658244712563	0.186462515437831	-1.22093303406317	0.222111375733585	0.375531013780759	DNM1L
ENSG00000087502	496.098154242967	0.165887960377417	0.227692086083565	0.728562697240761	0.466269203605052	0.622521701266696	ERGIC2
ENSG00000087510	193.323742961624	0.908599719935873	0.228606524127251	3.97451351576525	7.05232575181182e-05	0.000667993892715972	TFAP2C
ENSG00000087586	1294.97588569727	-1.23203356610426	0.149243165496387	-8.25520928885737	1.51636285901769e-16	1.3673904538142e-14	AURKA
ENSG00000087842	538.894928297191	-0.480032272920299	0.212711956819279	-2.25672444604577	0.0240252983341121	0.0745678212946651	PIR
ENSG00000087884	70.8742115035565	0.830696989202905	0.258861221083575	3.20904377150685	0.0013317721582286	0.00765453541073166	AAMDC
ENSG00000087903	275.418156885189	-0.77791041379994	0.207739156401102	-3.74464991230615	0.000180645489030006	0.0014790765009782	RFX2
ENSG00000087995	994.326123997502	-0.138848512303227	0.12089454485354	-1.14850932663205	0.25075836502433	0.409472793296796	METTL2A
ENSG00000088002	204.822737096778	1.48678910747144	0.267222687339653	5.56385807759526	2.63874578184797e-08	6.47365830965863e-07	SULT2B1
ENSG00000088035	96.9982407873906	-0.536084446610594	0.375531107244567	-1.42753672403886	0.153425247606964	0.291198422078778	ALG6
ENSG00000088038	1530.76243271724	-0.519018395988256	0.152861273845802	-3.39535569036153	0.000685394948837124	0.00441045370645142	CNOT3
ENSG00000088179	114.522961364695	-0.348243504787614	0.309405441669074	-1.12552482241111	0.26036670470059	0.420379148431415	PTPN4
ENSG00000088205	906.07834864136	-0.881636819858721	0.128302304056671	-6.8715587482303	6.35041283293639e-12	3.01610710563591e-10	DDX18
ENSG00000088247	7147.2503542785	-0.601477426223596	0.175056140189631	-3.43591161996397	0.000590563591344141	0.00392317655056192	KHSRP
ENSG00000088256	2926.9871616225	0.346057601489463	0.126880690517397	2.72742526919029	0.0063830714335642	0.0266573182383571	GNA11
ENSG00000088280	205.489383434039	-0.434358964285616	0.258107428968273	-1.68286114825082	0.0924019742538156	0.202448580121665	ASAP3
ENSG00000088298	452.678943047452	0.0732808719332421	0.15441975481401	0.474556328764443	0.635103239815226	0.758801435517322	EDEM2
ENSG00000088305	448.0547437158	-0.567325412948715	0.203073921476838	-2.79368915921301	0.00521105421038097	0.0226980187636242	DNMT3B
ENSG00000088325	3309.72040855314	-0.594598306545787	0.170500922939969	-3.48736121947643	0.000487812020024142	0.00336104244669189	TPX2
ENSG00000088340	17.9792432745623	-0.184974423417379	0.439557531030691	-0.420819597797913	0.673886819839344	0.790317561214333	FER1L4
ENSG00000088356	1023.11535007191	0.0429780905495919	0.153312002962082	0.280330892032122	0.779223652121829	0.862095223205486	PDRG1
ENSG00000088367	1238.56481781649	0.141824872162493	0.118557815123348	1.19625072387626	0.231598731842185	0.387090378856081	EPB41L1
ENSG00000088386	22.0070327114113	1.22560805532891	0.577881682160372	2.12086330673618	0.0339333073191481	0.0959885374059666	SLC15A1
ENSG00000088387	385.504948199303	-0.368274881760143	0.233653580252992	-1.57615766623986	0.114989472015196	0.23748831530715	DOCK9
ENSG00000088448	996.000406353434	0.371383370808687	0.117298240615675	3.16614613193999	0.0015447316947664	0.00859715979914613	ANKRD10
ENSG00000088451	247.084679642933	-0.486647953384994	0.155963368179901	-3.12027086273011	0.00180684810613582	0.00974704722089276	TGDS
ENSG00000088538	81.5647163947575	-0.0804727276020685	0.291556578108157	-0.276010673894712	0.782539867987472	0.864404773845893	DOCK3
ENSG00000088543	151.74824225642	0.273414657622505	0.171114400670126	1.59784715109743	0.110076998114948	0.229822173403145	C3orf18
ENSG00000088682	1338.7176605364	-0.171902629276246	0.117392502687527	-1.46434078276543	0.143100859311151	0.278035240699755	COQ9
ENSG00000088726	530.407615854349	2.71240323957536	0.173074830928065	15.6718526028935	2.35610438773434e-55	3.93057114483781e-52	TMEM40
ENSG00000088727	156.303361496143	-0.243980167793924	0.218731564631769	-1.11543191402055	0.264665379902021	0.424659722965752	KIF9
ENSG00000088766	148.079554154048	-0.122788068754104	0.21614221191553	-0.568089257835904	0.569974361536914	0.709153957135616	CRLS1
ENSG00000088808	180.066570761598	-0.368903851339233	0.218003684565881	-1.6921909006898	0.0906095809146066	0.199592743558853	PPP1R13B
ENSG00000088812	376.181301382474	-0.188146443722633	0.239299198569053	-0.786239339068831	0.431727283233466	0.590565483012442	ATRN
ENSG00000088826	863.164231569633	0.408709405027807	0.129776883286084	3.14932362897662	0.00163648856575692	0.00899159176557921	SMOX
ENSG00000088832	9845.9104792425	0.311342515824227	0.172776402397401	1.80199675131626	0.0715459166875374	0.167723837012449	FKBP1A
ENSG00000088833	2047.23659527002	0.0777540481378477	0.122504253289787	0.634704886155407	0.525620906311833	0.673473768323063	NSFL1C
ENSG00000088836	368.879599548758	0.0129855708114886	0.145661155547855	0.0891491678934431	0.928963362590918	0.956853055270386	SLC4A11
ENSG00000088854	74.9803108406525	-0.778960988016084	0.331560934306318	-2.34937505422888	0.0188049542642611	0.0619681282989699	C20orf194
ENSG00000088876	250.374916681244	-0.14167993895472	0.174519659419461	-0.811827959245495	0.416890356461488	0.577638984357871	ZNF343
ENSG00000088881	80.7890454313294	1.12496561868891	0.294354748239144	3.82180218059518	0.00013247994613875	0.00114438664153253	EBF4
ENSG00000088888	2917.7241192399	0.192411288240184	0.157157063460533	1.2243247869575	0.220829729945652	0.374104287364137	MAVS
ENSG00000088899	164.938374350896	0.0380397285483131	0.200173379914816	0.190033902432486	0.849282564265006	0.907628838195646	LZTS3
ENSG00000088930	1070.18070224608	-0.698938493938071	0.234297656194333	-2.98312200510599	0.00285324231570337	0.0140255513610966	XRN2
ENSG00000088970	81.2820748827136	-0.233766094565494	0.241307998443214	-0.968745736045319	0.332672066956399	0.496797625563592	KIZ
ENSG00000088986	3762.63226131406	0.217567505962929	0.18055254431861	1.2050093604829	0.228199688358111	0.383426040642999	DYNLL1
ENSG00000088992	394.021966237082	-0.0452689218220597	0.199133626220054	-0.227329370138798	0.820167636812599	0.889859032873662	TESC
ENSG00000089006	2535.29102760992	-0.462601434264026	0.11086383655896	-4.17269912915203	3.01012321894688e-05	0.000322416568860876	SNX5
ENSG00000089009	15459.6484669322	0.0808230636798721	0.143962894164584	0.561415940884546	0.574514019473083	0.712402361802567	RPL6
ENSG00000089022	565.592148617255	-0.320663876962495	0.159060415153853	-2.01598792919237	0.0438012380236765	0.116634342111729	MAPKAPK5
ENSG00000089048	200.113429224951	-0.818116305809555	0.246885797916499	-3.31374389581638	0.000920557825940296	0.00563825825837503	ESF1
ENSG00000089050	197.61050233751	0.0662291693491914	0.217749374889322	0.30415320082023	0.761011177101905	0.849628172126654	RBBP9
ENSG00000089053	2063.67332644735	-0.136227879069101	0.106741485450125	-1.27624117740758	0.201870276643716	0.352962231375218	ANAPC5
ENSG00000089057	294.749804636961	-0.332102084279258	0.228371247926995	-1.45422021070456	0.145885263385743	0.281804128693896	SLC23A2
ENSG00000089060	505.317719443632	-0.177424237671133	0.139973463706466	-1.26755624225463	0.204956466759163	0.356490161001928	SLC8B1
ENSG00000089063	1688.85128963274	0.375251149254347	0.169710560236363	2.2111243326975	0.0270272283729063	0.0816629816311542	TMEM230
ENSG00000089091	26.3409995591608	0.387782211907332	0.418706345616436	0.926143623012028	0.354371346259173	0.518749587273765	DZANK1
ENSG00000089094	841.082727709304	-0.261096475777824	0.141506668893892	-1.84511781542682	0.0650204021806873	0.156325398577455	KDM2B
ENSG00000089116	254.738898205843	1.61617975699843	0.23744342743813	6.80658872909655	9.99401020030686e-12	4.52135797062018e-10	LHX5
ENSG00000089123	156.24867713127	-0.228100253723223	0.190495850741056	-1.19740274045803	0.231149616027835	0.386678713400287	TASP1
ENSG00000089127	8.46554793078933	-0.463283606870191	0.757189567662386	-0.611846262357327	0.540639478303219	NA	OAS1
ENSG00000089154	2242.29041086045	-0.669366207369251	0.16887345478834	-3.96371477215416	7.37924135689109e-05	0.000694522955917267	GCN1
ENSG00000089157	58661.7368680101	0.254700001382452	0.119471431675055	2.13189042611626	0.0330158554537564	0.0941918783424183	RPLP0
ENSG00000089159	6989.418941342	0.237098599081538	0.122307916038439	1.9385384590072	0.0525575634395932	0.133699731803385	PXN
ENSG00000089163	43.2899268864974	1.42683835410111	0.361252420346368	3.94969908501391	7.82495042093979e-05	0.000727240865723276	SIRT4
ENSG00000089177	67.3922052639464	0.0154924301495779	0.242327739482029	0.0639317239647953	0.949024591869001	0.96989389362623	KIF16B
ENSG00000089195	408.491579735583	0.0484345877140287	0.132808095045117	0.364696050324151	0.71533830723517	0.818084588102912	TRMT6
ENSG00000089220	7660.5325622982	0.128731029349704	0.175149122521029	0.73497958480636	0.462351927479801	0.61903579696483	PEBP1
ENSG00000089234	438.738202586583	-0.346500857017695	0.152200246810999	-2.27661166310707	0.0228094257877888	0.0718587754196785	BRAP
ENSG00000089248	2469.75053627897	-0.326382826135206	0.190817861719383	-1.71044169132964	0.0871842270927422	0.194445303272015	ERP29
ENSG00000089280	4600.72989614909	-0.704360924197009	0.181989370480316	-3.87034101133502	0.000108683218030783	0.000963778224477625	FUS
ENSG00000089289	1247.01431580308	0.198085818515399	0.133558354502149	1.4831406036244	0.138037058091203	0.271476949202062	IGBP1
ENSG00000089327	4241.05642406205	0.629457155823126	0.20364941830303	3.09088609762928	0.00199560169542065	0.010522836913111	FXYD5
ENSG00000089335	33.86041825718	-0.369898036352807	0.370564275101258	-0.998202096658484	0.31818136997064	0.481675200048566	ZNF302
ENSG00000089351	1449.28549021559	0.0186868801562334	0.146688810718472	0.127391312702764	0.898630691681029	0.93813557659379	GRAMD1A
ENSG00000089486	617.891999300967	1.86524647988946	0.129083349082841	14.4499386880055	2.50909110936853e-47	3.04421181323931e-44	CDIP1
ENSG00000089505	15.9084288238982	0.305348600796412	0.480712484895478	0.635200063220336	0.52529794203333	0.673257114604516	CMTM1
ENSG00000089597	5320.65023899154	-0.47934132050449	0.208412921205445	-2.2999597037075	0.0214505030983446	0.0684712782469522	GANAB
ENSG00000089639	328.116815382579	-0.0349017643391883	0.189110656080236	-0.184557364786362	0.853576229344979	0.910472215220435	GMIP
ENSG00000089682	56.7981911032768	0.0610641066207671	0.432711100561118	0.141119806128343	0.887775297202043	0.932052321936632	RBM41
ENSG00000089685	4677.28538354706	-0.411769705357116	0.147552243465871	-2.79067058341515	0.00525989752040471	0.0228585451993882	BIRC5
ENSG00000089693	10035.8441842653	0.412127358880595	0.164488723808428	2.50550523670292	0.0122276587611128	0.0441496325818433	MLF2
ENSG00000089723	445.962704173688	0.942687914329717	0.153497279990612	6.14139816931854	8.17982569975956e-10	2.74566722439788e-08	OTUB2
ENSG00000089737	2124.21700674887	-0.596550964981193	0.203946249687805	-2.9250401313796	0.00344411804222491	0.0162651094803729	DDX24
ENSG00000089775	129.135743540166	0.00842649896203441	0.204683397001416	0.0411684537460365	0.967161602606058	0.980802233008627	ZBTB25
ENSG00000089818	749.716796511283	0.171833768517216	0.136716904207109	1.2568582467089	0.208804969998289	0.36050596760636	NECAP1
ENSG00000089820	567.277714701414	-0.515964370220278	0.14279290369586	-3.61337543299245	0.000302236588738474	0.00226609523219307	ARHGAP4
ENSG00000089847	64.9289083778829	1.11972540728855	0.292014954850703	3.83447966855336	0.000125830379313278	0.0010961698709628	ANKRD24
ENSG00000089876	561.42770934529	-0.134705710707711	0.189916630113968	-0.709288652746604	0.478145368621061	0.633193896568434	DHX32
ENSG00000089902	609.47617595362	-0.168105241251618	0.189504754318325	-0.887076642780367	0.37503763833519	0.539087772368704	RCOR1
ENSG00000089916	319.084164940068	-0.208443965789557	0.204442543760777	-1.01957235492756	0.307931321601414	0.470319457323469	GPATCH2L
ENSG00000090006	1283.54977141117	-0.314855664086431	0.122212013990775	-2.57630697510801	0.009986194479434	0.0376911061998094	LTBP4
ENSG00000090013	2516.29669132317	1.37650483171325	0.17016190531966	8.08938304450342	5.9967704803742e-16	5.00205617694213e-14	BLVRB
ENSG00000090020	600.077818749909	0.282945078370345	0.134598007448829	2.10214908625534	0.0355402181433937	0.0995660508388629	SLC9A1
ENSG00000090054	1002.83346598658	-0.135960810662356	0.151865635162816	-0.895270417936174	0.370642549781548	0.53447817065203	SPTLC1
ENSG00000090060	3377.05158720044	-0.315218385613605	0.201660225254657	-1.56311630226311	0.118025241834395	0.242072364764383	PAPOLA
ENSG00000090061	2183.84440495668	0.381876345660755	0.12333026396571	3.09637175322134	0.00195904584208059	0.0103875350847865	CCNK
ENSG00000090097	1301.66837764265	0.769646555626744	0.122987593770758	6.25792026683051	3.90145184167626e-10	1.38480787976094e-08	PCBP4
ENSG00000090238	379.626113626315	3.21976227872577	0.28096552298886	11.4596347782266	2.10400141224072e-30	6.10434844516623e-28	YPEL3
ENSG00000090263	1110.62655007867	0.259127827251339	0.133865988954513	1.93572564080777	0.052901312337556	0.134377791103354	MRPS33
ENSG00000090266	1996.64139688141	0.455743477846232	0.197159920864015	2.31154220314669	0.0208029248620987	0.0669163256711422	NDUFB2
ENSG00000090273	5664.50975776544	-0.329733592448662	0.171928671785998	-1.91785110082794	0.0551298940874429	0.13837888403039	NUDC
ENSG00000090316	1977.14031790863	-0.296545128429531	0.105461467180303	-2.81188130943162	0.00492526739858748	0.0217082624509738	MAEA
ENSG00000090339	318.592966790854	1.04293008504511	0.218555367617526	4.77192620073396	1.82472368793868e-06	2.83501307790798e-05	ICAM1
ENSG00000090372	2424.39412398961	-0.0766422158832418	0.109716369458617	-0.698548596361911	0.484834177723323	0.639071302310664	STRN4
ENSG00000090432	887.865644552669	-0.127496659997157	0.14442382094452	-0.882795228400264	0.377346919043351	0.541338490976305	MUL1
ENSG00000090447	659.101363381707	-0.772613462708474	0.162808581658101	-4.7455327897332	2.07958220779236e-06	3.17189761659392e-05	TFAP4
ENSG00000090470	484.050440268082	-0.701173275976422	0.162965004454312	-4.30260029338384	1.68805217614201e-05	0.000197794067978852	PDCD7
ENSG00000090487	1519.07108270376	0.148891435544012	0.176325075665089	0.844414414582844	0.398437870240337	0.561159963721775	SPG21
ENSG00000090520	910.573904190247	-0.00573290554879401	0.17608879953308	-0.0325569006319282	0.974027939907772	0.984770668548	DNAJB11
ENSG00000090530	16.5426478181986	1.30260712991598	0.61474395381102	2.11894256436463	0.034095321197193	0.0963609684629652	P3H2
ENSG00000090539	55.113251628446	-0.171508446849816	0.339721873656875	-0.504849584760746	0.613664486200724	0.743285913957902	CHRD
ENSG00000090554	11.1484945304987	1.21001974071072	0.626755154604187	1.93060995481541	0.0535313058666129	NA	FLT3LG
ENSG00000090565	438.925237156485	0.3913642270867	0.180258615203116	2.1711263378214	0.0299216236257792	0.0878236175301626	RAB11FIP3
ENSG00000090581	663.263958667068	0.329025268849651	0.186423166777295	1.76493766594316	0.0775742424691472	0.178042047424251	GNPTG
ENSG00000090612	46.0708258642082	-0.949586803735934	0.376497393627375	-2.52216036500841	0.0116636521879046	0.0425890840218261	ZNF268
ENSG00000090615	908.011533781287	-0.427662578526216	0.168610957166618	-2.5363866365079	0.0112002999308931	0.0413497103396127	GOLGA3
ENSG00000090621	3466.58656646811	-0.716174233568585	0.143665535302272	-4.98501071994587	6.19583776210782e-07	1.09667971847601e-05	PABPC4
ENSG00000090661	379.219466844454	-0.164686835716307	0.166661785364853	-0.98814995504685	0.323079213383466	0.486790781452979	CERS4
ENSG00000090674	366.316737091696	0.124883094845823	0.141587055740309	0.882023389729049	0.377764158836721	0.541587760643987	MCOLN1
ENSG00000090686	713.867342741412	0.127639037749554	0.155467146149713	0.821003285328461	0.411644396878009	0.573398725014285	USP48
ENSG00000090776	1093.80434155236	1.31823166236295	0.141588869114304	9.31027749998309	1.27498795950367e-20	1.75422570180784e-18	EFNB1
ENSG00000090857	689.601842032802	-0.610485008339835	0.197975177099086	-3.08364420876001	0.00204481980179394	0.0107188393852089	PDPR
ENSG00000090861	2121.77600394551	-0.882153629851051	0.180397302688125	-4.89005997709477	1.00805258092411e-06	1.66268181893298e-05	AARS1
ENSG00000090863	2393.81978468603	-0.538273256940166	0.203958545481643	-2.63913069035204	0.00831189310825864	0.0326746761186509	GLG1
ENSG00000090889	662.698626471034	-0.640477910192642	0.25372677060481	-2.52428196152077	0.0115934898766175	0.0424490304234121	KIF4A
ENSG00000090905	373.066928010196	-0.93066720978639	0.249254807822564	-3.73379842867023	0.000188613466815517	0.00153023424201817	TNRC6A
ENSG00000090924	287.629744819224	0.0153153966324562	0.205771475014109	0.0744291531729851	0.94066891225301	0.964147707774263	PLEKHG2
ENSG00000090971	581.959722817578	-0.162136394297948	0.185710276053868	-0.873060972947551	0.382629844572165	0.546333358902334	NAT14
ENSG00000090975	254.528145398204	-0.15677556195937	0.243334465837875	-0.644280132777507	0.519393796277866	0.667806320339538	PITPNM2
ENSG00000090989	128.565359116128	-0.242244926442196	0.306526073276537	-0.790291422366709	0.429357595054356	0.588861953416203	EXOC1
ENSG00000091009	159.886467174014	-0.487645957263532	0.25359822091898	-1.92290764302848	0.0544916497309484	0.137345714317136	RBM27
ENSG00000091039	446.191311581141	-0.334133623465508	0.265665563667665	-1.25772275056128	0.208492041498971	0.36005884910006	OSBPL8
ENSG00000091073	575.862645156151	0.232073309030156	0.158352961190072	1.46554448547127	0.142772424646157	0.277680090254679	DTX2
ENSG00000091127	662.62023788642	-0.587739579021654	0.183199603642585	-3.20819241600714	0.00133572100538475	0.00766732582273758	PUS7
ENSG00000091136	291.657850601739	-0.0338262215412009	0.239223148255361	-0.141400285833095	0.887553728477015	0.93196633046847	LAMB1
ENSG00000091140	610.201534492065	-0.512997947326274	0.193492625082014	-2.65125323049824	0.0080193690438996	0.0318720962655998	DLD
ENSG00000091157	115.895585086121	-0.554335766445625	0.224326363798199	-2.47111287795089	0.0134693295915289	0.0477074502995075	WDR7
ENSG00000091164	1779.43708915684	0.00311927658057296	0.154766326735233	0.0201547497209084	0.983919925036636	0.990600129717784	TXNL1
ENSG00000091262	15.4367421690943	0.710350751929884	0.504242916351574	1.40874711155011	0.158909958926413	0.298537769120483	ABCC6
ENSG00000091317	1424.69762936813	0.238047469314032	0.176787861096544	1.3465147880489	0.1781365544851	0.323875877342352	CMTM6
ENSG00000091409	921.308390133152	0.144314629332841	0.368828937524831	0.391277946631085	0.695591798139132	0.80500937720819	ITGA6
ENSG00000091436	574.08156645623	-0.299778928672606	0.174939297593729	-1.7136168533659	0.0865991162588647	0.193431264534027	MAP3K20
ENSG00000091483	597.909177244444	-0.883135312285132	0.187206943252294	-4.71742819439636	2.38844656925177e-06	3.55364636713869e-05	FH
ENSG00000091490	787.460590002318	-0.278998909417078	0.138649202348762	-2.01226479987441	0.0441920309090879	0.117440630129966	SEL1L3
ENSG00000091527	2147.13088850369	-0.366636073833369	0.135821136338224	-2.69940366954644	0.00694638625791444	0.0283246168646887	CDV3
ENSG00000091536	6.65053387758468	0.740337115061988	0.760522047358999	0.973459109611477	0.330325173442837	NA	MYO15A
ENSG00000091542	3684.25517969804	0.451184197706306	0.11869773296624	3.80111891298404	0.000144044148537139	0.0012252474228022	ALKBH5
ENSG00000091592	87.0150206373975	1.77435282796731	0.276725459026423	6.41196091682291	1.43659671172191e-10	5.47794848989734e-09	NLRP1
ENSG00000091622	82.4267291672767	0.177600701676164	0.32805122711331	0.541381000885024	0.58824499983249	0.723301802815958	PITPNM3
ENSG00000091640	941.182172869319	0.262333242966106	0.16654988406267	1.57510312566411	0.115232642704425	0.237880100469182	SPAG7
ENSG00000091651	1124.51069697166	-0.323127294715978	0.158782159763561	-2.03503526590859	0.0418473246506829	0.112690555849075	ORC6
ENSG00000091656	94.2695930323284	-0.358444555692448	0.322978299506761	-1.10981002822744	0.267080897054476	0.427137405882449	ZFHX4
ENSG00000091732	642.050195438149	-0.310455647382021	0.142844223855524	-2.17338607752193	0.0297512718051613	0.0874389943870696	ZC3HC1
ENSG00000091844	30.0902291186965	0.162656954158098	0.341369388218793	0.476483714626007	0.633729806751924	0.757883729736737	RGS17
ENSG00000091879	39.6082808071951	0.0782066784441104	0.391771245014092	0.199623324680956	0.841775184474696	0.902428436982833	ANGPT2
ENSG00000091947	487.675804677108	-0.149376473968634	0.179037506850604	-0.834330619300234	0.404094702094319	0.566846553079349	TMEM101
ENSG00000092010	1891.09733255953	0.260178313555241	0.168210969862595	1.54673808591539	0.121926415253555	0.247675789645957	PSME1
ENSG00000092020	124.951261501222	-0.395124075525938	0.252497158140162	-1.56486543625415	0.117614464544332	0.241489481048805	PPP2R3C
ENSG00000092036	228.458081145617	-0.339623160072599	0.214280904894019	-1.58494365254138	0.112979137248258	0.2342425921571	HAUS4
ENSG00000092068	173.258562415861	0.527685475691171	0.226761301480676	2.32705259780024	0.0199624659830614	0.0648853071139643	SLC7A8
ENSG00000092094	262.347057838787	-0.517583466850317	0.180044738466075	-2.87474919433895	0.00404348550680862	0.0184999511737634	OSGEP
ENSG00000092096	84.1877786982593	0.840229626840047	0.265746743075182	3.16176829532146	0.00156814286284132	0.00869482120792698	SLC22A17
ENSG00000092108	426.172395846712	-0.0100434242743126	0.17319777207603	-0.0579881839929431	0.953758040496902	0.972484896361193	SCFD1
ENSG00000092140	188.129890325679	-1.53296094962055	0.22290890547248	-6.87707360265069	6.1094549411519e-12	2.9224654352908e-10	G2E3
ENSG00000092148	826.588175659627	-0.212737762062647	0.203975746192456	-1.04295616529783	0.296968595031674	0.459305002815242	HECTD1
ENSG00000092199	10160.0895704399	-0.470536758327555	0.13207906829936	-3.56253844296565	0.000367286103385572	0.00266692074852223	HNRNPC
ENSG00000092201	2296.53276197077	-0.730532036412677	0.198547308881434	-3.67938523331447	0.000233796873939126	0.00183652329581612	SUPT16H
ENSG00000092203	1074.05908426831	0.0293619643657163	0.135015776510433	0.217470618061048	0.827841602462693	0.894822550130971	TOX4
ENSG00000092208	250.229719288311	-0.394103221362244	0.216531682310765	-1.82007185810633	0.0687480625844167	0.163193955422643	GEMIN2
ENSG00000092295	42.3155209649731	1.34330859546241	0.377179505244235	3.56145701658043	0.000368802491822394	0.00267647528866866	TGM1
ENSG00000092330	487.781923476897	0.312635237223274	0.133810499881987	2.33640287943771	0.0194702540262607	0.0636124047081035	TINF2
ENSG00000092421	113.114545757267	0.994865585445743	0.246103373662333	4.04247032716728	5.28910075925023e-05	0.000523435612314597	SEMA6A
ENSG00000092439	239.615569269328	-0.542566556160645	0.308649764527037	-1.75787127844421	0.0787694138043888	0.180349390398589	TRPM7
ENSG00000092445	853.083790371094	-0.191372454985985	0.131658232713485	-1.45355479138513	0.146069778546555	0.28199728981373	TYRO3
ENSG00000092470	507.544817556437	-0.528678483241681	0.215475060142646	-2.45354837303069	0.0141454512672908	0.0494590496759923	WDR76
ENSG00000092531	569.043945354495	0.386879539110592	0.156108450502181	2.47827416047017	0.0132019658774665	0.0469301633934729	SNAP23
ENSG00000092621	1446.30592980275	-0.828131519531582	0.191122587523145	-4.33298612301015	1.47100385310109e-05	0.000175285869852564	PHGDH
ENSG00000092758	639.292477213735	0.573760689752392	0.253465074348938	2.26366765214568	0.0235945634724645	0.0736591916031605	COL9A3
ENSG00000092820	24232.7795521348	-0.368330597445084	0.143597090952366	-2.5650282676497	0.0103167399711483	0.0386653220036353	EZR
ENSG00000092841	9105.9356649958	0.55700908631092	0.163770010485604	3.40116657902933	0.000670989263970042	0.00433865028276448	MYL6
ENSG00000092847	829.23704915972	-0.338472721188213	0.178688947689454	-1.89420065183019	0.0581983816419534	0.143996218278367	AGO1
ENSG00000092853	439.092204149095	-0.59833635111747	0.204273380662011	-2.9290960436371	0.00339949363518723	0.016134296605693	CLSPN
ENSG00000092871	558.919669312054	-0.224814508609309	0.15439786982598	-1.45607260555275	0.145372549549201	0.281180006707774	RFFL
ENSG00000092929	357.57808086194	0.734240519730704	0.177997140213968	4.12501301340056	3.70713795384284e-05	0.00038323364161105	UNC13D
ENSG00000092931	207.727340684761	0.21134881132823	0.22737384254937	0.929521219145247	0.352619033777551	0.517090668074197	MFSD11
ENSG00000092964	578.927234536585	-0.396916764331922	0.234904533810531	-1.68969392754278	0.0910865256104635	0.200369337530451	DPYSL2
ENSG00000092978	135.982459233393	-0.69938822879066	0.246404574795592	-2.83837355443115	0.00453440811247051	0.0203484232242876	GPATCH2
ENSG00000093000	1656.07888320312	0.0708628845441786	0.146638033991688	0.483250372466093	0.628917972840244	0.754731963243177	NUP50
ENSG00000093009	621.543450828755	-0.472032663127472	0.162316744369997	-2.90809592663764	0.00363636774426098	0.0169926344239871	CDC45
ENSG00000093010	2325.33461780121	0.577315744174219	0.187470993293531	3.07949370743607	0.00207352750613701	0.0108352772501584	COMT
ENSG00000093144	688.810847062075	-0.279794831392713	0.141766949271565	-1.97362525490159	0.0484243698903275	0.125758248794768	ECHDC1
ENSG00000093167	585.509556396187	0.0350310515175134	0.131130402497959	0.267146678803635	0.789356228652008	0.868904693352786	LRRFIP2
ENSG00000093183	619.663949511907	-0.328635662729924	0.13127276175977	-2.50345660687271	0.0122986760745615	0.044373649875939	SEC22C
ENSG00000093217	88.5750305409897	-0.514278804161195	0.235620047626288	-2.18266148972553	0.0290607478977433	0.0859966167280004	XYLB
ENSG00000094631	277.400602962453	-0.400024087121427	0.229296989849224	-1.74456754702478	0.0810601740022347	0.184203828066376	HDAC6
ENSG00000094804	1584.70999404064	-0.445365815922428	0.18954386283476	-2.34967151804164	0.0187899849260342	0.0619493920016928	CDC6
ENSG00000094841	90.5150297515309	-0.0131606734838093	0.211985948769888	-0.06208276331605	0.950496923398552	0.970869428948789	UPRT
ENSG00000094880	723.646522391084	-0.592634737845471	0.114536846526881	-5.17418416706963	2.28908955629218e-07	4.47847240589939e-06	CDC23
ENSG00000094914	969.873897615088	-0.624777745015118	0.167914918067505	-3.72079951088054	0.00019859305671542	0.00159760273352863	AAAS
ENSG00000094916	1966.44200554676	0.420934208038466	0.135174221299673	3.11401244994251	0.00184561701872068	0.0099001626735716	CBX5
ENSG00000094975	247.466338769546	-0.0534498276093928	0.268468926280546	-0.199091300248054	0.842191326405465	0.902802043550791	SUCO
ENSG00000095002	602.196314388124	-0.521987441432897	0.20549539050831	-2.54014185010047	0.0110807517346748	0.0410332166068175	MSH2
ENSG00000095015	96.3344519562144	-0.648793158208475	0.282021441834281	-2.30051003919664	0.0214193411875205	0.0684712782469522	MAP3K1
ENSG00000095059	172.723826224346	-0.314926439787039	0.189859690451229	-1.6587325041907	0.097169706504549	0.209571251294394	DHPS
ENSG00000095066	483.442764356605	-0.656491047084876	0.223214944491553	-2.94107121089162	0.0032707933171657	0.0156067242083995	HOOK2
ENSG00000095139	2488.81866671213	-0.169903848966581	0.151416430862925	-1.12209651223646	0.261821406669765	0.421809330446002	ARCN1
ENSG00000095203	400.544477922159	0.798312946095881	0.149494158061505	5.34009459933168	9.2898093472895e-08	1.99213356802318e-06	EPB41L4B
ENSG00000095209	363.788305986046	-0.0619011359758753	0.166160251699176	-0.372538771113226	0.709491750775312	0.81466720346273	TMEM38B
ENSG00000095261	919.710179716118	-0.531329919064669	0.130845574706107	-4.06074045880491	4.89173270213024e-05	0.000487930229018162	PSMD5
ENSG00000095303	57.199711462297	0.534373236871711	0.308872820075384	1.7300753000581	0.0836168225999756	0.188473250197479	PTGS1
ENSG00000095319	2239.82736197717	-0.810797508659709	0.175217765842315	-4.62737043108617	3.70337775971122e-06	5.13776295021891e-05	NUP188
ENSG00000095321	347.419132040373	-0.158164484976635	0.178878589890802	-0.884200200108845	0.376588150357604	0.540540487704086	CRAT
ENSG00000095370	13.7005819211238	0.231886718865142	0.723286221367074	0.320601598668444	0.748512325955691	0.841495829803346	SH2D3C
ENSG00000095380	1230.94299539732	0.359346304011901	0.19957208188215	1.80058403271105	0.0717684677371226	0.16809792390657	NANS
ENSG00000095383	818.905841425018	1.36076288368734	0.150415597139548	9.04668737527856	1.47371209321463e-19	1.80441849504976e-17	TBC1D2
ENSG00000095397	284.456037212252	1.13459164864485	0.161481029401302	7.02616061373524	2.12294074229618e-12	1.07729152648992e-10	WHRN
ENSG00000095485	663.456684606261	-0.677950043890124	0.144093862316875	-4.7049196474396	2.53965960708855e-06	3.736967708512e-05	CWF19L1
ENSG00000095539	304.696942031828	0.191879149102711	0.254529567270828	0.753857994417385	0.450934495825577	0.609003418466722	SEMA4G
ENSG00000095564	196.467044734019	-0.323616189353386	0.44056706107076	-0.734544676505921	0.462616841720785	0.619266235667563	BTAF1
ENSG00000095574	355.16715934415	0.286109970475948	0.280423813909198	1.02027701031337	0.307597103312903	0.47013180723935	IKZF5
ENSG00000095587	24.0781950806967	0.440017376509875	0.501134891078784	0.878041789432499	0.379921040797364	0.543247643869996	TLL2
ENSG00000095637	71.5036167470079	1.23292731099095	0.321082320638596	3.83991030256292	0.000123079270597604	0.00107641936133396	SORBS1
ENSG00000095739	197.096461054486	0.00903754859863161	0.171470271261179	0.0527062127572298	0.957965988843898	0.974913381661634	BAMBI
ENSG00000095752	57.3599323479668	2.77217643428366	0.432667728119496	6.40717172582382	1.48243818322807e-10	5.63664387275266e-09	IL11
ENSG00000095787	1484.96988718927	-0.316421646627954	0.203116544013204	-1.55783295824187	0.119272850953728	0.243730960136087	WAC
ENSG00000095794	232.815210734042	0.286448947453516	0.174487242727653	1.64166126403073	0.100660223558296	0.215290279424522	CREM
ENSG00000095906	1966.67428908435	0.0259949063799052	0.166823920469059	0.155822416274688	0.876173000819267	0.924324380527125	NUBP2
ENSG00000095951	70.6700925401599	0.174822417820989	0.351253795527017	0.497709690392633	0.618688676976588	0.747376817788698	HIVEP1
ENSG00000096060	946.753006060439	-0.480126423208422	0.168964689034139	-2.84157847389884	0.00448908024439397	0.0201857361663349	FKBP5
ENSG00000096063	1285.0174642498	-0.695413610015537	0.136240669400711	-5.10430265114292	3.32016550458516e-07	6.2674581080896e-06	SRPK1
ENSG00000096070	644.96379314511	-0.253377619314051	0.20443184040991	-1.23942346165842	0.215188717247946	0.367957542651003	BRPF3
ENSG00000096080	1773.9313387487	0.273682541683668	0.13686901293153	1.99959461840044	0.0455440555338184	0.119942700792936	MRPS18A
ENSG00000096092	911.974907150768	0.445156437595162	0.151720378016057	2.93405832107833	0.0033456133778955	0.0159125289171038	TMEM14A
ENSG00000096093	18.2552711318598	0.6426940648357	0.497888191722221	1.29084014347195	0.196759114558519	0.347209724037815	EFHC1
ENSG00000096384	37203.2801291365	-0.679250973302938	0.20852905321115	-3.25734454189052	0.00112459839499595	0.00664992918901902	HSP90AB1
ENSG00000096401	562.951314533396	-0.253382377558593	0.218536877014606	-1.1594490642495	0.246273187294257	0.404343339199282	CDC5L
ENSG00000096433	2311.69140482144	-0.435593472333068	0.196227018963666	-2.21984451801576	0.0264293237906154	0.0802196395973512	ITPR3
ENSG00000096654	89.0984552681832	-0.336174192215192	0.321673657632213	-1.04507840240856	0.295986735090633	0.458423925556411	ZNF184
ENSG00000096696	1038.89943667754	-0.0835460174120467	0.219008360198193	-0.381474101429011	0.702851485035771	0.810459298365941	DSP
ENSG00000096717	310.551945425422	-0.206472536267735	0.220951178109952	-0.934471307344591	0.350060829929624	0.514924703652679	SIRT1
ENSG00000096746	1330.79210031986	-0.746095082550031	0.134055613972565	-5.56556387636793	2.61306039088897e-08	6.42245008780924e-07	HNRNPH3
ENSG00000096872	77.6095389663997	-0.602904715207059	0.299311537539402	-2.01430496185832	0.0439775253491079	0.116940437001234	IFT74
ENSG00000096968	46.5917384710839	-0.342259110323498	0.397839514389528	-0.860294410042913	0.389626773489544	0.552661266570734	JAK2
ENSG00000097007	1137.99170718818	-0.341548611336297	0.164619985020261	-2.07477003046903	0.0380078534063633	0.104890986675212	ABL1
ENSG00000097021	4004.90831826961	-0.142485259468597	0.172112750058485	-0.827859989571837	0.407749796198467	0.569884676936302	ACOT7
ENSG00000097033	682.838844143141	0.174710430203379	0.118156417219767	1.47863683001172	0.139237403775818	0.273264192326252	SH3GLB1
ENSG00000097046	229.135671095957	-0.585839524761724	0.190845362104748	-3.06970794731798	0.00214268184559564	0.0110924095854614	CDC7
ENSG00000097096	24.0112611182035	0.000835889345124522	0.435630877610282	0.00191880187582184	0.998469018547504	0.998821605505382	SYDE2
ENSG00000099139	101.854999618404	-0.296452025425085	0.358800199048032	-0.826231496558897	0.408672784551751	0.570696555679362	PCSK5
ENSG00000099194	12705.093309587	-1.16954689666808	0.143319976450662	-8.16038995841373	3.33944680188161e-16	2.87537142051045e-14	SCD
ENSG00000099203	751.873881045331	0.431911595913054	0.164921246667377	2.61889601637658	0.00882148328953414	0.0341845284500937	TMED1
ENSG00000099204	3335.72207106102	-0.00599828429902281	0.167261017716672	-0.0358618187364103	0.971392540505407	0.983501646110544	ABLIM1
ENSG00000099219	483.472562736285	-0.419593772177278	0.225733746038069	-1.85879949073505	0.0630555646892879	0.153146417896858	ERMP1
ENSG00000099246	673.558528341806	0.207089316189342	0.164408610472867	1.25960140161588	0.207813189661686	0.359449760604042	RAB18
ENSG00000099250	66.4136534872426	1.16599183076413	0.387579212021576	3.00839620546837	0.00262630496751698	0.013112856751396	NRP1
ENSG00000099251	84.3481492851986	0.0390764533396607	0.279424557614655	0.139846166969868	0.888781535709244	0.932521884872293	HSD17B7P2
ENSG00000099282	387.309816581085	-0.0589446033613663	0.149120330278189	-0.395282140613578	0.692634678221927	0.803235954151587	TSPAN15
ENSG00000099284	1107.60657266133	-0.469873838487019	0.152351450381524	-3.08414417657557	0.00204138640267347	0.0107174849591227	MACROH2A2
ENSG00000099290	212.398954870235	-0.390162991517669	0.186627056845195	-2.09060249951487	0.0365637115112334	0.101747142166164	WASHC2A
ENSG00000099308	492.323915709594	0.324992043412746	0.178439803601858	1.82129792149896	0.0685615822327756	0.16284584806894	MAST3
ENSG00000099326	203.86518059046	0.133315149410147	0.199540049582369	0.668112239568804	0.504061949541121	0.654907591372254	MZF1
ENSG00000099330	324.847792611082	-0.510410562568805	0.160463063337074	-3.18086014285182	0.00146838499272088	0.00827079244207996	OCEL1
ENSG00000099331	1281.17390484599	-0.460955091900368	0.189737568998194	-2.42943500506615	0.0151223760376504	0.0521103099918623	MYO9B
ENSG00000099337	539.640425239678	0.643770631497871	0.164765623470775	3.90719021320644	9.33756442188039e-05	0.00084673076654639	KCNK6
ENSG00000099341	5874.85045779225	0.352557305960776	0.121440432395795	2.90312953441841	0.00369453790784664	0.0171862331537544	PSMD8
ENSG00000099364	1136.53439555493	-0.109722607251669	0.126702632575423	-0.865985220838671	0.386498266578159	0.549896240158076	FBXL19
ENSG00000099377	144.288884536397	0.665190272041965	0.210006854413751	3.16746933760276	0.00153771925069413	0.00856527592644566	HSD3B7
ENSG00000099381	1319.04993107477	-0.236737613538975	0.145765032867956	-1.6241042785167	0.104353555004297	0.220947737666977	SETD1A
ENSG00000099385	1896.69669488484	0.270856051825424	0.209755747309644	1.29129263583698	0.196602223239212	0.347124797887893	BCL7C
ENSG00000099399	2890.78775611624	-0.266050125798583	0.134394111538974	-1.97962635975632	0.0477455287817859	0.124358280078399	MAGEB2
ENSG00000099617	180.66614561642	0.0736831326422793	0.225347077944061	0.32697620627932	0.743685881577695	0.838513779816062	EFNA2
ENSG00000099622	1572.53353334122	-0.512486298661865	0.178720322261597	-2.86753231068891	0.00413686560746768	0.018836782121209	CIRBP
ENSG00000099624	4093.75821724267	-0.169205282372189	0.213994049135593	-0.790700877223812	0.429118564061327	0.588775198515727	ATP5F1D
ENSG00000099625	397.83759102284	-0.348341561517535	0.18752606203653	-1.85756346469685	0.0632310308671734	0.153323061410816	CBARP
ENSG00000099783	4344.06475067974	-0.814648790252685	0.188941956934971	-4.31163518928232	1.62051645971335e-05	0.000190886254822016	HNRNPM
ENSG00000099785	734.371367741397	1.40886733118275	0.176956226425749	7.96167142371736	1.69730704871647e-15	1.34037040663728e-13	MARCHF2
ENSG00000099795	1747.309926181	0.383679622008466	0.192982762863046	1.98815488138053	0.0467945632115222	0.122430943074098	NDUFB7
ENSG00000099797	4346.02811611155	0.0561862104545161	0.158912167811158	0.353567704905294	0.723662880663975	0.824483934210467	TECR
ENSG00000099800	2671.66460614191	-0.00745177527708983	0.223050524106157	-0.0334084634275205	0.973348860592296	0.984412995867292	TIMM13
ENSG00000099804	2224.452513522	0.015632136952146	0.191347475279909	0.0816950259170068	0.934889233882514	0.960649208375304	CDC34
ENSG00000099810	2283.10528692126	-0.529417873552925	0.125382415584085	-4.22242521877305	2.41687598732417e-05	0.000269245633779869	MTAP
ENSG00000099812	1995.13892480626	0.0371897245576947	0.202934986634904	0.183259304737836	0.854594563714292	0.911121508813783	MISP
ENSG00000099814	1364.69332260632	0.351789671679957	0.221201765051831	1.59035653082392	0.111754462767909	0.232389383001014	CEP170B
ENSG00000099817	5730.61006933902	-0.128114619666672	0.160245760314801	-0.799488357227001	0.424007295008849	0.584586917271498	POLR2E
ENSG00000099821	1545.62744740498	-0.447145089521225	0.161393855479439	-2.77052114650171	0.00559666659622124	0.0239939326672562	POLRMT
ENSG00000099822	136.910341908351	1.27057474284627	0.271698328363539	4.67641722530663	2.91930357056544e-06	4.18935757556628e-05	HCN2
ENSG00000099849	657.736391319804	0.0208674427246342	0.172746382534233	0.120798145920647	0.903850918692531	0.940935597571804	RASSF7
ENSG00000099860	1080.37522596416	0.0533150210294936	0.140082803626683	0.3805964732943	0.70350269859863	0.811000001338629	GADD45B
ENSG00000099864	694.257474954978	0.37336373177431	0.127029964670953	2.93917842724304	0.00329083564977397	0.0156855330649583	PALM
ENSG00000099875	3301.5840207386	0.601435785911456	0.138737646632188	4.33505829535902	1.45721499971544e-05	0.000173953411325602	MKNK2
ENSG00000099889	693.915350903955	0.817934116789826	0.156231546110725	5.23539667341021	1.64630904441767e-07	3.37505998568328e-06	ARVCF
ENSG00000099899	1056.81905787047	0.142569421195381	0.142514974703899	1.00038204049501	0.31712565794899	0.480403976275508	TRMT2A
ENSG00000099901	6801.17661569781	0.0652412596216403	0.152820282519303	0.426914926121796	0.669441293476545	0.78698618765511	RANBP1
ENSG00000099904	948.925318197418	-0.598459039202028	0.150219769364913	-3.98389001482391	6.7796259489427e-05	0.000647216651749566	ZDHHC8
ENSG00000099910	162.395614320874	0.0796216745690298	0.248579847098126	0.320306233584573	0.748736198177678	0.841555777402669	KLHL22
ENSG00000099917	1303.55467334745	-0.130046271881892	0.146987820344011	-0.884741821312347	0.376295894094466	0.540411600407268	MED15
ENSG00000099940	964.33240002749	0.478808468512843	0.116006667876134	4.12742196012464	3.66852869086516e-05	0.000380421009388394	SNAP29
ENSG00000099942	1524.16513599919	-0.128872677707518	0.142472632665598	-0.904543387009621	0.365707339085804	0.529593114956504	CRKL
ENSG00000099949	283.032550418578	-0.402404818561606	0.170258856105299	-2.36348832458227	0.0181037970930977	0.0601626683278094	LZTR1
ENSG00000099953	108.112782494565	-0.221338156794998	0.226288298628026	-0.978124623044847	0.328012690972998	0.492092780319877	MMP11
ENSG00000099954	36.7032960497408	-1.00196076740775	0.482838144591787	-2.07514832585328	0.0379727900642034	0.104815895800798	CECR2
ENSG00000099956	2924.4058379098	0.0207398608785112	0.15241478697971	0.136075122955571	0.891761893586405	0.9341670098435	SMARCB1
ENSG00000099968	1179.75781011569	0.367143563180897	0.112536928869331	3.26242742599806	0.00110462452710935	0.00656088960338288	BCL2L13
ENSG00000099974	19.2210342344182	0.264563740239475	0.43051740059019	0.614525080465478	0.538868404874276	0.683668570077239	DDTL
ENSG00000099977	38.4950992706173	0.677315320281482	0.405059904615854	1.67213617680532	0.0944974723131128	0.205635621309441	DDT
ENSG00000099984	6.71402975957757	-0.454835838429837	0.700825221437536	-0.649000384856121	0.516338127443619	NA	GSTT2
ENSG00000099991	1176.04457644921	-0.663264303494039	0.146339874774275	-4.53235527580645	5.83296381227568e-06	7.69236512239439e-05	CABIN1
ENSG00000099992	296.594377456441	0.381721251531274	0.176306947682505	2.16509477674517	0.0303804279011511	0.0887486505880841	TBC1D10A
ENSG00000099994	560.020998013298	0.687901774173848	0.424046375663823	1.62223241053994	0.104753594498599	0.221419301897101	SUSD2
ENSG00000099995	2862.74477891679	-0.273346519007885	0.170911952914216	-1.59934114815879	0.10974482124657	0.229318049844485	SF3A1
ENSG00000099999	152.701465609367	0.637509407627461	0.216645493056355	2.94263867959454	0.00325427992864095	0.0155622403566236	RNF215
ENSG00000100003	394.481994520494	0.859621730186485	0.154376059347874	5.56836166059528	2.57145666630344e-08	6.33185621189774e-07	SEC14L2
ENSG00000100014	454.66147447872	-0.329070352358705	0.141707630404903	-2.32217807480408	0.0202233490553743	0.0655661874473249	SPECC1L
ENSG00000100023	871.253563323394	-0.772622278766403	0.148685388825112	-5.19635644680045	2.03232404471238e-07	4.04826816428828e-06	PPIL2
ENSG00000100027	7.92450422287395	-2.11481849115025	0.760463627070018	-2.78095942510546	0.00541985106690277	NA	YPEL1
ENSG00000100028	873.703579106471	0.143353296743982	0.176028044076064	0.814377603843834	0.415428664759191	0.576631405083325	SNRPD3
ENSG00000100029	3190.00794209941	-0.591948147425481	0.180915620906518	-3.27195708396761	0.00106805787262847	0.00639493062723177	PES1
ENSG00000100030	2094.61478539565	-0.0829283830712414	0.152015880582209	-0.545524472532948	0.585392853803644	0.721161449593425	MAPK1
ENSG00000100034	486.510494447957	-0.0931505295061858	0.170913659545888	-0.545015124909755	0.585743115227065	0.721355321197786	PPM1F
ENSG00000100036	324.42922731003	1.11070663834453	0.162191884256018	6.84810244013997	7.48359716433391e-12	3.48000305767249e-10	SLC35E4
ENSG00000100038	452.079567936476	-0.692608227814972	0.162849838066131	-4.25304830535793	2.10880064236752e-05	0.000238913865645475	TOP3B
ENSG00000100055	86.0974191965606	1.66724672002182	0.333988726500081	4.99192513919002	5.97804266223309e-07	1.06519302229857e-05	CYTH4
ENSG00000100056	961.599569229282	0.0579782303824851	0.182079514632488	0.318422588611955	0.750164406041244	0.842451545189031	ESS2
ENSG00000100058	267.789694100437	-0.263969547399548	0.205332613303997	-1.28557048562344	0.198593002699695	0.349245251552264	CRYBB2P1
ENSG00000100060	33.738414535365	-0.0299597908852515	0.342763947508375	-0.0874064822249705	0.930348417030612	0.957733429889765	MFNG
ENSG00000100065	767.581617948604	0.00639808324567074	0.17537493903945	0.0364823120151249	0.970897782287426	0.983299170082682	CARD10
ENSG00000100068	125.590457312656	-0.178379328972628	0.20457375123573	-0.871956093561003	0.383232330627521	0.547044982027809	LRP5L
ENSG00000100075	2844.05318050068	-0.0332633680417965	0.164426335486818	-0.202299515727292	0.839682578542082	0.901126060889565	SLC25A1
ENSG00000100077	246.374289078595	-0.076604213867089	0.180577256536573	-0.424218505344133	0.671406466197529	0.78857614167669	GRK3
ENSG00000100083	710.187142557326	-0.398880266909965	0.118313086315606	-3.37139600809612	0.000747882680353752	0.00475977217548935	GGA1
ENSG00000100084	337.301713159762	-0.548210457081177	0.145351787937445	-3.77161137719964	0.000162196731618121	0.00135376959360565	HIRA
ENSG00000100092	306.097405994881	-0.118006581351065	0.247124657985824	-0.477518440745135	0.632992992630738	0.757389679007516	SH3BP1
ENSG00000100097	8408.05512070497	0.409153755766261	0.185784575880427	2.2023020685506	0.0276439781805565	0.0830564008999791	LGALS1
ENSG00000100099	544.619281642972	-0.228880973954228	0.16491694670926	-1.38785599977019	0.16518089847939	0.306820357843555	HPS4
ENSG00000100100	6.32184531034482	0.289485651608945	0.825236948162967	0.350790948288682	0.725745188445103	NA	PIK3IP1
ENSG00000100104	939.323415363681	0.29105786522492	0.149472761437471	1.94723013360984	0.0515071505527542	0.131537395958105	SRRD
ENSG00000100105	817.664406525624	-0.378700127152001	0.127716545813795	-2.96516105050421	0.00302524510217472	0.0147246247752093	PATZ1
ENSG00000100106	4623.47392216662	0.171800012151649	0.113480689141142	1.51391407165296	0.130047634683884	0.259275882254218	TRIOBP
ENSG00000100109	640.850118083673	-0.32062413827888	0.199377223552789	-1.60812821327101	0.10780710127771	0.226510323307985	TFIP11
ENSG00000100116	1576.4437946056	-0.10461689069644	0.170319022623563	-0.614240788168816	0.539056223806593	0.683668570077239	GCAT
ENSG00000100124	868.603247735644	-0.112523063420494	0.172728535622889	-0.651444551502255	0.514759559455526	0.663827971963888	ANKRD54
ENSG00000100129	3514.41384911284	-0.204158170101375	0.213369448842813	-0.956829439306358	0.338653350490877	0.503567582632959	EIF3L
ENSG00000100138	7073.02840685488	0.194965705268054	0.178199345931628	1.09408765923787	0.273916534323884	0.434425438750631	SNU13
ENSG00000100139	1229.90202870849	0.891209754497096	0.15362561101293	5.8011795599764	6.58500382965166e-09	1.85408145802808e-07	MICALL1
ENSG00000100142	1342.00735405082	0.239524646188521	0.215135438770506	1.11336675890034	0.265550945355185	0.425710860866103	POLR2F
ENSG00000100147	69.6345784434704	-0.657592335377546	0.257102287552511	-2.55770705751981	0.0105364810252085	0.0393481996955843	CCDC134
ENSG00000100150	256.795367896486	-0.329057635347745	0.173790671233546	-1.89341368562612	0.0583028768508732	0.144130435415401	DEPDC5
ENSG00000100151	593.413042647706	0.210974928120248	0.143050690305339	1.47482635469934	0.140259233838745	0.274552615842167	PICK1
ENSG00000100162	717.888391133419	0.158642394594478	0.186692927402744	0.849750426015047	0.395463856554221	0.557972368069841	CENPM
ENSG00000100167	326.395685733815	0.197286793178244	0.213520920091546	0.923969384796857	0.355502255795671	0.519721010608941	SEPTIN3
ENSG00000100196	831.511658300556	0.278027109692323	0.151151536819954	1.83939320460565	0.0658573728952701	0.15780168292986	KDELR3
ENSG00000100201	2225.51942101087	-0.129899454208139	0.149981362070274	-0.866103977288017	0.386433144295438	0.549881303312392	DDX17
ENSG00000100207	940.059741701502	-0.349562972029193	0.192039464590866	-1.82026633314109	0.0687184557661552	0.163158959376465	TCF20
ENSG00000100209	292.609857589692	0.413971376104025	0.175641102766136	2.35691628886675	0.0184274003734	0.0610270888081792	HSCB
ENSG00000100211	358.504368575055	-0.0720903877983589	0.183812368891032	-0.392195521081041	0.69491375324293	0.804542782171342	CBY1
ENSG00000100216	4723.91474047482	0.178000387406863	0.17980271680823	0.989976072478987	0.322185814470696	0.485918395290531	TOMM22
ENSG00000100219	926.571140120191	-0.660746324601893	0.120106337011576	-5.50134440065566	3.76906155327156e-08	8.84040342530092e-07	XBP1
ENSG00000100220	1007.45174593834	-0.358345604062845	0.175450622720822	-2.04242993558961	0.0411089028282247	0.11139886642548	RTCB
ENSG00000100221	2021.19534612848	0.518516378104894	0.124769240948029	4.15580293800838	3.24147128684426e-05	0.000343884545264097	JOSD1
ENSG00000100225	1737.9746610809	-0.204280600464173	0.0991559729249603	-2.06019460490564	0.0393799404839089	0.107763929813051	FBXO7
ENSG00000100226	733.629949170738	-0.155455761906647	0.148992802352928	-1.04337766289146	0.296773414660572	0.459056327313398	GTPBP1
ENSG00000100227	2481.50167253183	-0.236685567353339	0.113281112559506	-2.08936478469886	0.036674898694666	0.101971499578961	POLDIP3
ENSG00000100228	205.725657119908	-0.247912056833245	0.188965810868916	-1.31194132786919	0.189539931741889	0.338227026210355	RAB36
ENSG00000100234	67.1831947335805	0.175931908321649	0.282419546749055	0.622945225806107	0.533320516852209	0.679775853970994	TIMP3
ENSG00000100239	878.003886300116	-0.110891291268442	0.127662584323425	-0.86862796845398	0.385050651613809	0.54887887506969	PPP6R2
ENSG00000100241	1891.27349596424	-0.211899050995963	0.162440569618535	-1.30447123827239	0.192072959818232	0.341423244770129	SBF1
ENSG00000100242	444.657363439862	-0.543805755633558	0.240873290070588	-2.2576424122168	0.0239679622128309	0.0744689094279552	SUN2
ENSG00000100243	5322.18689943612	0.158570572158382	0.116668922122452	1.35915005704734	0.174099043463505	0.318684108361534	CYB5R3
ENSG00000100246	420.914987089007	0.63121447637281	0.146536658428876	4.30755336678557	1.6507027684943e-05	0.000194099375756167	DNAL4
ENSG00000100258	785.482829822505	0.347368392098223	0.185778273839363	1.86980094560779	0.0615114650152613	0.150188805725151	LMF2
ENSG00000100263	371.588784402811	-0.484668056662554	0.153702423787803	-3.15328831334288	0.00161442271143294	0.00890334111850577	RHBDD3
ENSG00000100266	967.325084353685	-0.191118853887698	0.168070436114588	-1.13713546716447	0.255481659200075	0.415363338153861	PACSIN2
ENSG00000100271	44.892709635118	0.191982889820517	0.323230768044617	0.593949923090295	0.552545606948167	0.695020967582812	TTLL1
ENSG00000100276	10.3908314663543	0.965926315159272	0.728182936052365	1.3264885337684	0.184677930657046	NA	RASL10A
ENSG00000100280	1946.11195067857	-0.137676462293758	0.146365864582334	-0.94063231674017	0.346893314884968	0.511901612168818	AP1B1
ENSG00000100281	531.068043259149	-0.148551330356838	0.182697529492802	-0.81309983101162	0.416160823347227	0.577227431759727	HMGXB4
ENSG00000100284	333.689811616713	0.0199759026962379	0.176770772887381	0.113004555956568	0.910026943222521	0.94517566499192	TOM1
ENSG00000100288	11.4636439894968	0.141019929596671	0.535866762539694	0.26316229976332	0.792425487321292	0.871074092232103	CHKB
ENSG00000100290	744.0804035006	0.88113243631649	0.198129609493703	4.44725267751812	8.69755084732588e-06	0.000110130468319176	BIK
ENSG00000100292	1100.59250701038	0.856355128389333	0.170445344503912	5.02422128854142	5.05479277955083e-07	9.20344671703756e-06	HMOX1
ENSG00000100294	972.838643992697	0.015917705766924	0.151897095109693	0.104792693734064	0.916540307684078	0.949332320244602	MCAT
ENSG00000100296	1403.85511107781	-0.126473936190118	0.134207128218848	-0.942378678902064	0.345998799170776	0.511203362529966	THOC5
ENSG00000100297	2934.10942531391	-1.01422172011981	0.247910652815286	-4.09107760639674	4.29373406887854e-05	0.00043577319302854	MCM5
ENSG00000100298	90.229353018892	1.90086849802089	0.257732123118162	7.37536506906204	1.63895317431733e-13	9.85291399299055e-12	APOBEC3H
ENSG00000100299	47.8966330506369	0.909213832807626	0.379402765695598	2.39643438323564	0.0165554574047245	0.0558375371552824	ARSA
ENSG00000100300	1853.56481478408	0.272984567908104	0.188282808784281	1.44986453978848	0.147096297517262	0.283282422318237	TSPO
ENSG00000100302	41.0823498356873	0.390215570426957	0.334644818867017	1.16605890313223	0.24359063107355	0.401254080758776	RASD2
ENSG00000100304	3243.77521125639	-0.550717022530126	0.131849090186449	-4.17687389235186	2.95542766225022e-05	0.000318089819196705	TTLL12
ENSG00000100307	258.373015732691	0.182793362854417	0.142444021307987	1.28326454965202	0.199399408061099	0.350374287390126	CBX7
ENSG00000100311	471.332671179203	0.608429051077031	0.17637558384299	3.4496217550081	0.000561372515721365	0.00377434639537397	PDGFB
ENSG00000100316	34374.5961499938	-0.67958565348107	0.160297371158965	-4.23953087045409	2.23987391047284e-05	0.000251839572107587	RPL3
ENSG00000100319	399.908909217947	0.650841221610272	0.202143669390954	3.21969628616723	0.0012832647423351	0.00740536170908044	ZMAT5
ENSG00000100320	1156.57530306241	-0.497926767257077	0.157928419775058	-3.15286360723605	0.00161677329147774	0.00891262137466417	RBFOX2
ENSG00000100321	379.489872928635	0.733964322495311	0.162292164934984	4.52248771707091	6.11170343203495e-06	8.0361373402895e-05	SYNGR1
ENSG00000100324	485.570977123296	-0.48069252162538	0.151593897336422	-3.17092264313657	0.00151955603005392	0.00849601792086284	TAB1
ENSG00000100325	1600.91000609112	0.162411480980725	0.175998027527009	0.922802847638736	0.35610995657679	0.520096682039159	ASCC2
ENSG00000100330	450.148691830309	0.106798628427283	0.192643615016755	0.554384470089985	0.579315752066058	0.716197175735368	MTMR3
ENSG00000100335	1521.69431598133	-0.202666112998869	0.150452076394513	-1.34704763041915	0.177964892990327	0.323673952282489	MIEF1
ENSG00000100341	84.7804807989522	-0.566348416705061	0.248952050108824	-2.2749297162144	0.022910146382077	0.0720619405173697	PNPLA5
ENSG00000100344	43.8580320650149	-0.695116508303935	0.502084578959639	-1.38446098014855	0.1662173480009	0.308080894356036	PNPLA3
ENSG00000100345	5789.78942991101	0.036598503877908	0.251187290417364	0.145702052906806	0.884156600680964	0.929927574632652	MYH9
ENSG00000100346	7.32819656899792	-0.183061877526377	0.725597406293532	-0.252291251234602	0.800815949972644	NA	CACNA1I
ENSG00000100347	1053.46127376909	0.020942108300224	0.156641054072537	0.133694888764769	0.893643847053326	0.935011950409397	SAMM50
ENSG00000100348	2444.24885459315	0.294012930468241	0.145653770327305	2.01857411454266	0.0435315037309529	0.115994249446151	TXN2
ENSG00000100350	495.806423506524	-0.156988201661609	0.163442436662794	-0.96051065357952	0.33679827176319	0.501732145741749	FOXRED2
ENSG00000100353	4742.25295631216	-0.215749922612199	0.179659418791632	-1.20088289310579	0.229796631007119	0.3853156000406	EIF3D
ENSG00000100354	339.654626365958	-0.397809473043227	0.228244299138212	-1.7429108834054	0.0813491826603057	0.184671915595244	TNRC6B
ENSG00000100359	35.0735068669662	0.228375114463706	0.340336925143948	0.671026555132427	0.502203612809496	0.653128962829423	SGSM3
ENSG00000100360	271.404886862786	0.351525424727193	0.209357034464321	1.6790714753227	0.0931381146563493	0.203573743564304	IFT27
ENSG00000100364	2365.61035143193	0.135715013052272	0.127507854952041	1.06436590203261	0.287162974243655	0.449188590512872	KIAA0930
ENSG00000100372	471.5693138095	0.104868712794191	0.128660922552891	0.815078197119878	0.415027550878852	0.5764548625315	SLC25A17
ENSG00000100376	446.454087809339	-0.527531977839837	0.14094130512713	-3.74291963143098	0.000181894418914047	0.00148384041248586	FAM118A
ENSG00000100379	298.832801698757	0.206814780141308	0.178856009187203	1.15631999775217	0.247550291542749	0.405872996428688	KCTD17
ENSG00000100380	3239.40110399554	-0.126959037067825	0.130627717757312	-0.971914990535903	0.331092841515299	0.495266202966059	ST13
ENSG00000100387	916.883365598644	0.513318496791327	0.169773729843163	3.02354491042596	0.00249831944130565	0.0125773561914995	RBX1
ENSG00000100393	695.597494795254	-0.533579624455189	0.29382463169204	-1.81597989720085	0.0693734559163396	0.164071972826417	EP300
ENSG00000100395	988.27439510382	-0.445532666625988	0.139131818657058	-3.20223419003936	0.00136366086319655	0.00779752265647866	L3MBTL2
ENSG00000100401	3553.41282518861	-0.443050315493633	0.156999853982418	-2.82197915638348	0.00477282792084858	0.021169212838699	RANGAP1
ENSG00000100403	1707.24826151873	-0.141540314469343	0.182738576296305	-0.774550821933949	0.438605126328949	0.596943097693877	ZC3H7B
ENSG00000100410	2240.00503327535	-0.0515911298477513	0.159123706752119	-0.324220261711973	0.745771283278503	0.839495913177707	PHF5A
ENSG00000100412	2382.79929099601	-0.0457380952140816	0.137404740833647	-0.33287130368708	0.739231431684391	0.835932564296009	ACO2
ENSG00000100413	1939.8885529066	-0.0717043500184564	0.144928067075449	-0.494758202916812	0.620770811501098	0.749010690741674	POLR3H
ENSG00000100416	1047.54032203329	-0.16852651220411	0.154186765263031	-1.09300245009107	0.27439272400905	0.434949665114855	TRMU
ENSG00000100417	414.895291218619	0.280016506060109	0.183637782482034	1.52483057830163	0.127301360835324	0.255483302512517	PMM1
ENSG00000100418	1401.58438981506	-0.234045891403666	0.140722443282266	-1.66317387578475	0.0962776353772461	0.208266144075052	DESI1
ENSG00000100422	1096.1358571027	-0.218979863106905	0.128677479788188	-1.70177301783778	0.0887979264115128	0.197023628576567	CERK
ENSG00000100425	544.949212578373	-0.863597503528385	0.181525925486715	-4.75743341460935	1.96069899576984e-06	3.01468764948667e-05	BRD1
ENSG00000100426	703.799103281234	-0.483095210132772	0.173301522649282	-2.78759933985365	0.00531001712406133	0.0230238754183634	ZBED4
ENSG00000100429	82.868981903407	-0.173845866864263	0.307394053841186	-0.56554726642201	0.571701584315936	0.710289456738082	HDAC10
ENSG00000100439	1035.85917920335	1.57632925148257	0.158739386757888	9.93029697088863	3.07338833756484e-23	5.32694035755069e-21	ABHD4
ENSG00000100441	674.653793370114	-0.0945950759576847	0.14994667746606	-0.630858099400677	0.528133310803819	0.675528768064766	KHNYN
ENSG00000100442	1072.87580995523	-0.0796164967926861	0.162800693733725	-0.489042736653849	0.624811440849881	0.751924675947357	FKBP3
ENSG00000100445	737.944201563041	0.133306420544997	0.166349279593601	0.801364579820666	0.422920614303369	0.583507492125502	SDR39U1
ENSG00000100461	1041.66787190988	0.0886614106197176	0.120426777139084	0.736226715735491	0.461592736355983	0.618391553845306	RBM23
ENSG00000100462	3634.99634694628	-0.442269500749555	0.142815084518547	-3.0967982285661	0.00195622976737616	0.0103767259441185	PRMT5
ENSG00000100473	94.7515280975719	-0.0996561993559923	0.272357255786782	-0.365902494751267	0.71443783472369	0.817603099144432	COCH
ENSG00000100478	71.7029582601997	-0.682068499627736	0.297335752458827	-2.29393368939776	0.0217943079304952	0.0693861721470393	AP4S1
ENSG00000100479	242.608891350173	-0.623977668237067	0.207599857441661	-3.00567483969691	0.00264992201889343	0.0131912940187064	POLE2
ENSG00000100483	167.653840433365	-0.485354700681709	0.212177247387035	-2.28749645241823	0.0221668622678687	0.0703540889005888	VCPKMT
ENSG00000100485	122.601679421973	0.280045860256368	0.238231380798704	1.17552045124146	0.239786560055844	0.396701553304239	SOS2
ENSG00000100490	44.739022626797	0.454459688253476	0.360525942767493	1.26054642493941	0.207472311490586	0.359292450716118	CDKL1
ENSG00000100503	420.78764247978	-0.183198551032649	0.211107852484554	-0.867796005106218	0.385506017390105	0.549273179761001	NIN
ENSG00000100504	3363.74465257894	-0.0455352646816938	0.169491002165729	-0.268658891031685	0.788192189204667	0.86820839857424	PYGL
ENSG00000100505	45.6983951112514	-0.267166507672651	0.355228496662323	-0.752097622186595	0.45199235379815	0.609876650873532	TRIM9
ENSG00000100519	838.898881288306	-0.202112919981194	0.156869748976564	-1.28841233762278	0.197602466262141	0.348145546499609	PSMC6
ENSG00000100522	952.284735022382	-0.0510093545886292	0.157111455205284	-0.324669862690659	0.745430946103976	0.839254378834458	GNPNAT1
ENSG00000100523	396.806897449433	-0.591783429037997	0.185922457395018	-3.1829583006246	0.00145778607217114	0.0082325720928015	DDHD1
ENSG00000100526	495.600595522963	-0.677620010968084	0.158052951535311	-4.2872974176423	1.80860068921828e-05	0.000210074715389967	CDKN3
ENSG00000100528	1745.6215688133	0.207849045923414	0.159836715597376	1.30038361428158	0.19346952307451	0.34303763185232	CNIH1
ENSG00000100532	197.427225749596	0.742545446108536	0.202611046395534	3.66488135429176	0.000247453270439746	0.00193129318554904	CGRRF1
ENSG00000100554	1006.82368997552	0.746315775383766	0.155714695382381	4.79284099391568	1.64435949993917e-06	2.5848789029668e-05	ATP6V1D
ENSG00000100558	1530.69099008988	0.480096399749286	0.193864219027843	2.47645698704377	0.01326936127782	0.0471367835011407	PLEK2
ENSG00000100564	336.540907482596	0.613135583403195	0.170550592559396	3.59503637133165	0.000324346260560836	0.00239895211216869	PIGH
ENSG00000100567	2144.24347217882	-0.0832671127972824	0.151846799744593	-0.548362645359255	0.583442920326144	0.71941845416856	PSMA3
ENSG00000100568	1197.2161218172	0.236032875325908	0.119639937502418	1.97286023591525	0.0485114880978868	0.125886509849193	VTI1B
ENSG00000100575	534.967047950418	0.0893668257423571	0.145438767089673	0.61446358168903	0.538909031525497	0.683668570077239	TIMM9
ENSG00000100577	211.423500258394	-0.24236943334399	0.2375282041379	-1.0203817025589	0.307547468239888	0.470109782513978	GSTZ1
ENSG00000100578	151.110801361935	-0.484709655370821	0.230942370339665	-2.09883381147392	0.0358315531516322	0.100232217221061	KIAA0586
ENSG00000100580	512.124599576685	0.0220562915079486	0.272531153596762	0.0809312668179697	0.935496614191387	0.960649208375304	TMED8
ENSG00000100591	5470.54603830029	-0.418306340797048	0.190927844704612	-2.19091322925798	0.0284580722170077	0.0846448477397338	AHSA1
ENSG00000100592	44.4918633518817	-0.720476221633249	0.411207332764844	-1.75209964469497	0.0797566753689803	0.182016516667991	DAAM1
ENSG00000100596	842.150021489844	-0.584608311583093	0.136427152064108	-4.28513168191317	1.82630981444721e-05	0.000211947224205326	SPTLC2
ENSG00000100599	835.869390316688	0.157565439990433	0.171343405552555	0.919588585754494	0.357787793728488	0.521747803223383	RIN3
ENSG00000100600	695.493467730191	0.279608555469616	0.206473315582188	1.35421158265033	0.175668884769172	0.320853556333567	LGMN
ENSG00000100601	467.648118074467	-0.171186201287666	0.134382329119752	-1.27387434351667	0.202707952380921	0.353731738032919	ALKBH1
ENSG00000100603	1347.15823622531	-0.176499903893704	0.163186058076331	-1.08158690744981	0.27943612469518	0.440561668066376	SNW1
ENSG00000100605	2218.38195477808	-0.187731358536434	0.153602066261839	-1.22219292425674	0.221634679018106	0.374944406917942	ITPK1
ENSG00000100612	1097.53943560035	0.860507484786325	0.186567600945058	4.61230932073641	3.98219797270011e-06	5.49033203963385e-05	DHRS7
ENSG00000100614	644.330763711197	0.618005645718022	0.126630614410206	4.88038100894039	1.05881082878236e-06	1.73385145042079e-05	PPM1A
ENSG00000100625	215.302236098833	-0.391092851184821	0.187808636913744	-2.08240077565996	0.0373058776628775	0.103295486159494	SIX4
ENSG00000100629	96.5111508261343	-0.16251333032063	0.305580323688192	-0.531818699447597	0.594851570233247	0.728138040569835	CEP128
ENSG00000100632	4416.03313166713	0.0517565615433422	0.193303350401067	0.267747876257485	0.788893394848935	0.8686223288222	ERH
ENSG00000100644	1018.71121815264	-0.0721696699936375	0.272545732358921	-0.264798385830514	0.791164780443203	0.870046568869067	HIF1A
ENSG00000100647	387.516896524526	1.91819244184912	0.213617352968729	8.97957218920282	2.71821598963075e-19	3.29793732705563e-17	SUSD6
ENSG00000100650	1757.73922752627	-0.692996668493776	0.121401984456452	-5.7082812245327	1.14122745970579e-08	3.03402822255648e-07	SRSF5
ENSG00000100664	3266.53527739958	0.0811518478104135	0.149184608853424	0.543969303764751	0.586462596407892	0.721908302126889	EIF5
ENSG00000100697	303.078712248642	-0.60030322105139	0.222106836939172	-2.70276786308831	0.00687647525749566	0.0281513615909623	DICER1
ENSG00000100711	716.816937182441	0.119477309514706	0.161651241971418	0.739105422622308	0.459842984343341	0.616573489186038	ZFYVE21
ENSG00000100714	2309.8763862621	-0.459677924787559	0.203654012275277	-2.25715133059209	0.0239986203687885	0.0745023464623984	MTHFD1
ENSG00000100722	682.221839700416	-0.398248171472119	0.13481311077695	-2.95407597359744	0.00313606790621405	0.0151206511113919	ZC3H14
ENSG00000100726	613.058473734775	-0.673859674831774	0.212411393974226	-3.17242715762008	0.00151170476880313	0.00845920832052269	TELO2
ENSG00000100731	465.308587245525	-0.231866631898852	0.201388037984986	-1.15134262302182	0.249591308582278	0.408121165018143	PCNX1
ENSG00000100744	257.806694606948	0.0984474786276966	0.195438557359626	0.503725978935384	0.61445394986146	0.743809742843632	GSKIP
ENSG00000100749	357.99709415042	-0.813194772330394	0.187857844879658	-4.32877728822732	1.49939464546262e-05	0.000178509553419662	VRK1
ENSG00000100764	1456.12972183462	-0.104827656106001	0.168849323882665	-0.620835510000893	0.534707856467985	0.680611449921004	PSMC1
ENSG00000100767	25.3465427187987	-1.06946790850195	0.457743100215468	-2.33639329134297	0.0194707532768322	0.0636124047081035	PAPLN
ENSG00000100784	105.732585378392	-0.0639987241216149	0.282218147919381	-0.226770406486747	0.82060227644522	0.890025028966916	RPS6KA5
ENSG00000100796	1386.10636612106	0.53974512498001	0.136272890688985	3.96076668111391	7.47095044703034e-05	0.000701669983575418	PPP4R3A
ENSG00000100802	168.153903189839	0.265449199217748	0.219794557411382	1.20771506967261	0.227156879451041	0.382037109457553	C14orf93
ENSG00000100804	5702.24459357919	0.332725563011046	0.151103312866284	2.20197397859492	0.0276671466100228	0.0830794675850894	PSMB5
ENSG00000100811	2181.09626319806	0.0327632038173822	0.148008771236357	0.221359879848353	0.824812228790167	0.892777291600452	YY1
ENSG00000100813	3381.31143516016	-0.333957324344148	0.167153268185722	-1.99791082740358	0.0457263285867277	0.120225291827909	ACIN1
ENSG00000100814	1087.9611533643	-0.0737113795062462	0.153354976523189	-0.480658542535788	0.630759200482362	0.756157192913636	CCNB1IP1
ENSG00000100815	151.648400076507	-0.181874863609191	0.198309097541597	-0.917128189598265	0.359075470857262	0.523054053051847	TRIP11
ENSG00000100823	3874.81062603194	-0.558692545835554	0.112196557616824	-4.9795872324676	6.37200275337823e-07	1.12190961407105e-05	APEX1
ENSG00000100836	1804.11134936601	-0.138057130664766	0.222825338947943	-0.619575544310156	0.535537271713231	0.681212393088522	PABPN1
ENSG00000100852	350.159468951702	-0.268544752309557	0.265075620970138	-1.01308732703038	0.311018450968745	0.473193370568727	ARHGAP5
ENSG00000100865	875.047630060151	0.149467900637495	0.172868999995633	0.864631024887462	0.387241338409624	0.550561723917635	CINP
ENSG00000100867	40.8678277279507	-0.294970735201566	0.390638561758948	-0.755098866515858	0.450189663232898	0.608243697662104	DHRS2
ENSG00000100883	545.458649887517	-0.178616935198599	0.18376218875503	-0.972000477403488	0.331050311056465	0.495266202966059	SRP54
ENSG00000100888	773.557842725931	-0.121536791588237	0.16254239267407	-0.747723652819257	0.454626861239531	0.612078050396704	CHD8
ENSG00000100889	195.255338720952	-1.68631722253816	0.25757567028703	-6.54688084732152	5.87512002234096e-11	2.38326297319643e-09	PCK2
ENSG00000100890	22.9768689455106	-0.308678029028497	0.466612197523266	-0.661530132874648	0.508272396868574	0.658454999864879	PRORP
ENSG00000100897	774.285236722397	-0.236766958598481	0.130923032496736	-1.80844389320407	0.0705374417086491	0.166118351339974	DCAF11
ENSG00000100902	393.017832860212	0.177652264758406	0.166963713035816	1.06401721384992	0.287320901555494	0.449277651102475	PSMA6
ENSG00000100906	990.954450872196	-0.14643788779935	0.198997209180198	-0.735879103041825	0.461804275617115	0.618550769007027	NFKBIA
ENSG00000100908	474.589949488418	-0.252582679214788	0.181520715733976	-1.39148128737524	0.164079530183336	0.305241902680067	EMC9
ENSG00000100911	1870.30680950054	0.250453503294557	0.158358385125291	1.58156136220006	0.113749740374643	0.235328481636953	PSME2
ENSG00000100916	154.305759711594	0.645727506839595	0.237565144056706	2.71810710869883	0.00656565801990143	0.0272043688089427	BRMS1L
ENSG00000100926	88.874679998958	-0.132889268506148	0.249537540770957	-0.532542190227493	0.594350528989257	0.727791738681588	TM9SF1
ENSG00000100934	678.321241330314	-0.685307768589221	0.242043125243211	-2.83134572775247	0.00463525882432033	0.0206620455141547	SEC23A
ENSG00000100938	1099.88949759995	-0.0175432226526168	0.12227479885901	-0.143473739612077	0.885916049421037	0.930978133141261	GMPR2
ENSG00000100941	640.655634354869	-0.289483866754834	0.219216657426944	-1.32053772807528	0.186655548228743	0.334809728772988	PNN
ENSG00000100949	791.188032786173	0.692762888404341	0.162620873557929	4.25998749882232	2.04438337761189e-05	0.000232207153681772	RABGGTA
ENSG00000100968	26.8867006131514	0.181780710846586	0.403135510166602	0.450917138932918	0.65204927048723	0.773337774959664	NFATC4
ENSG00000100979	49.5604529269859	0.734039964334738	0.299157781410366	2.45368835426623	0.0141399466045947	0.049452758748669	PLTP
ENSG00000100982	805.449520037569	-0.21801950563107	0.123817414584651	-1.76081455393348	0.0782697957039526	0.179381658382234	PCIF1
ENSG00000100983	1838.26477214746	0.0699398806652498	0.161818902370077	0.432210821114696	0.665588195268638	0.784227072839697	GSS
ENSG00000100991	1352.57721961316	-0.248744389357282	0.150729569993621	-1.65026934905877	0.0988878583854909	0.212213757519338	TRPC4AP
ENSG00000100994	1608.18249570767	-0.261567498589081	0.194700089656255	-1.34343799764489	0.17913019001947	0.325128725146179	PYGB
ENSG00000100997	842.770679034115	0.194927297638923	0.141567132406222	1.37692481528542	0.168535494090516	0.311404500087503	ABHD12
ENSG00000101000	2668.21061115768	1.45132244547302	0.187861863218612	7.72547669126513	1.11435531734978e-14	7.82746635018432e-13	PROCR
ENSG00000101003	824.066746193155	-0.291525967398186	0.167645753265757	-1.73894036514036	0.0820452531108354	0.185778070583171	GINS1
ENSG00000101004	143.442193812928	-0.302260720516167	0.256782655243604	-1.17710723190949	0.239152708957468	0.395898294932569	NINL
ENSG00000101017	406.073297141095	0.143661392115924	0.175099792129843	0.82045438414566	0.411957123427091	0.57366232984745	CD40
ENSG00000101019	1356.18051659452	0.538116858206165	0.122521344392826	4.39202541298324	1.12299568996136e-05	0.000138261074522365	UQCC1
ENSG00000101040	464.585527963502	-0.290442129177706	0.185341936883312	-1.56706104436884	0.117100423643133	0.240671056878694	ZMYND8
ENSG00000101052	557.547086038682	0.00537524293998621	0.115810857848515	0.0464139808636701	0.962980293404605	0.978077244731952	IFT52
ENSG00000101057	4631.75076953133	-0.017561157770257	0.197245800245152	-0.0890318462975163	0.929056600923858	0.956875242778964	MYBL2
ENSG00000101076	184.617209249978	0.251290496507062	0.211798435334876	1.18646058980438	0.235440456220499	0.391696376055694	HNF4A
ENSG00000101079	1014.61256934326	-0.0244897100598262	0.130704948287676	-0.187366357438322	0.851373398336203	0.909067075301621	NDRG3
ENSG00000101084	837.517681593682	0.553085323807999	0.156766696634533	3.528079213772	0.000418586872742409	0.00297982819040003	RAB5IF
ENSG00000101096	122.077514954041	0.870490740093014	0.320977896281121	2.71199590432425	0.00668794191722938	0.0275911198848047	NFATC2
ENSG00000101104	122.540753877875	-0.492891029637726	0.211603876714708	-2.32931001685881	0.0198426481039063	0.0645590699046295	PABPC1L
ENSG00000101109	652.149035355542	-0.32805413750457	0.185534583559472	-1.7681562715202	0.0770347822958302	0.177046014210461	STK4
ENSG00000101126	1260.38183139299	-0.297767328206186	0.19333572623965	-1.54015677287233	0.123522143853333	0.249928218900331	ADNP
ENSG00000101132	551.67337409331	0.430461789503116	0.237572265384257	1.81191937033084	0.0699986559166536	0.165053367820435	PFDN4
ENSG00000101138	761.224481340766	-0.486594999569481	0.12543753732171	-3.87918170237598	0.000104808446032136	0.00093531906640474	CSTF1
ENSG00000101144	332.66577711706	0.762795998864415	0.13646926341164	5.58950770155145	2.27714267633972e-08	5.72330436128624e-07	BMP7
ENSG00000101146	1531.06249666613	-0.31801656351637	0.138968019180162	-2.28841545984824	0.0221133381809701	0.0702009066040027	RAE1
ENSG00000101150	6236.39427208242	-0.0605054010152925	0.123094793878669	-0.491535012235618	0.623048095023727	0.750995826122418	TPD52L2
ENSG00000101152	1682.51655844778	0.104518103608465	0.120463226852479	0.867634931749417	0.385594217082333	0.549273179761001	DNAJC5
ENSG00000101158	2489.34670195298	-0.11706896787096	0.107326066549625	-1.09077851853287	0.275370350956373	0.436065539629896	NELFCD
ENSG00000101160	2170.87917069005	0.24217445924398	0.154245660231785	1.57005687472869	0.116401880243415	0.239649236796947	CTSZ
ENSG00000101161	1753.20417815574	-0.256037280084112	0.216210410437068	-1.18420421831925	0.236332232723194	0.392739382134696	PRPF6
ENSG00000101166	1892.16881029304	0.254620392802818	0.143206497071593	1.77799470002765	0.0754047253535608	0.174460692693311	PRELID3B
ENSG00000101181	775.773910122072	-0.275596042653849	0.12821681920552	-2.14945312449293	0.031598498119027	0.0913195227147108	MTG2
ENSG00000101182	6261.51223361165	0.143097733399804	0.14891351460942	0.960945242445786	0.336579700960712	0.501506384841092	PSMA7
ENSG00000101187	1596.98950888855	-0.263849285085719	0.132413177282445	-1.99262105555336	0.0463029577891494	0.121382689973284	SLCO4A1
ENSG00000101188	3504.44319899425	-0.429268871948378	0.111551117016276	-3.84818084686454	0.000118998196048704	0.00104552332091244	NTSR1
ENSG00000101189	1492.79281912369	0.160621237828478	0.159391141825999	1.00771746778639	0.313590116785783	0.476128975952567	MRGBP
ENSG00000101190	224.255735820269	-0.539860433137022	0.174673905494337	-3.09067591755728	0.0019970146877763	0.0105261287610832	TCFL5
ENSG00000101191	783.049833121225	-0.357558115758477	0.165534415967977	-2.1600228186243	0.030770903136967	0.0895252691075863	DIDO1
ENSG00000101193	1418.36253089679	0.0901169809191405	0.105470105066659	0.854431507982146	0.392865944251523	0.555378750630581	GID8
ENSG00000101194	413.473485718627	-0.395468505890809	0.182213048800879	-2.17036325605294	0.0299793380681534	0.0879349990895769	SLC17A9
ENSG00000101199	1658.09509923662	0.0519681905756904	0.147025397439719	0.353464037374886	0.723740584984946	0.824502078293563	ARFGAP1
ENSG00000101210	9571.43591199788	0.0395252709101854	0.218567031682722	0.180838210620719	0.856494569798977	0.911690582910922	EEF1A2
ENSG00000101213	113.039035839486	0.458310138800731	0.256710324644979	1.78532024153901	0.0742093874426191	0.172453157724046	PTK6
ENSG00000101216	484.09471316471	-0.0792176679390365	0.165502534985179	-0.478649272327644	0.632188159412138	0.757003629449848	GMEB2
ENSG00000101220	2172.13343698945	-0.335338118201994	0.189249439570214	-1.77193717964792	0.0764049858170137	0.175992568297181	C20orf27
ENSG00000101224	3855.71745387935	-0.610909761788201	0.112768346569326	-5.41738688535824	6.04763855084091e-08	1.36337473141086e-06	CDC25B
ENSG00000101230	54.3751636418199	0.265136282873358	0.348460523303267	0.760878966604227	0.446729362663225	0.60477570049513	ISM1
ENSG00000101236	229.61564754604	0.803918569509944	0.140667764029518	5.71501633694302	1.0969348533799e-08	2.92793851064163e-07	RNF24
ENSG00000101246	521.758601274066	-0.266856166945372	0.167754714946183	-1.59075211108661	0.111665374216049	0.232276509396414	ARFRP1
ENSG00000101247	349.020335827808	-0.0658347545763183	0.152833023627211	-0.430762625863516	0.666640977397746	0.785051661903319	NDUFAF5
ENSG00000101255	1253.21737590499	-0.0283426838182364	0.174743422830964	-0.162195997760976	0.871151511394198	0.920996141134205	TRIB3
ENSG00000101265	182.32605901338	0.683005996655226	0.250477405142558	2.72681680116614	0.00639485326385394	0.0266955619829198	RASSF2
ENSG00000101266	3096.23097079607	-0.501527008639211	0.110555485816881	-4.53642806536003	5.72149922113505e-06	7.56780263679568e-05	CSNK2A1
ENSG00000101276	272.43396748982	0.246097277517282	0.165365449344343	1.48820251444925	0.136697494355038	0.269199462839359	SLC52A3
ENSG00000101282	19.4863434941	0.58145523074863	0.527397253704827	1.10249954216496	0.270244557433978	0.430700246419139	RSPO4
ENSG00000101290	860.021466923678	0.249049580333948	0.12841796753817	1.9393670925365	0.0524566545741872	0.133527848931357	CDS2
ENSG00000101294	3994.3778942722	0.194187217108286	0.175081964557494	1.10912176247896	0.267377657843799	0.42742204581658	HM13
ENSG00000101298	162.553191261076	0.192090594669657	0.233356720947055	0.823162897944728	0.410415364542241	0.572471096904342	SNPH
ENSG00000101310	1308.64358050577	-0.218841237137878	0.173877360962048	-1.25859534517345	0.208176529202049	0.359793312448918	SEC23B
ENSG00000101311	1301.23848194907	0.318381664792243	0.189302256089337	1.68186936262392	0.0925941747884225	0.202683591393519	FERMT1
ENSG00000101331	10.4796830971643	-0.204600119265476	0.60341289803586	-0.33907150465537	0.734555864211528	NA	CCM2L
ENSG00000101333	24.2530098362612	0.113518008788059	0.449685644895274	0.252438586992243	0.800702077556144	0.877221192382294	PLCB4
ENSG00000101335	1172.69066323177	0.565108680283414	0.224135188621001	2.52128496092141	0.0116927118728766	0.0426485194466826	MYL9
ENSG00000101337	1404.60882105098	-0.209734658262502	0.15938870060233	-1.3158690513814	0.188217997908687	0.336588154909466	TM9SF4
ENSG00000101343	355.689642539128	-0.282584906895352	0.208567896828326	-1.35488208488744	0.175455128349749	0.320572005935377	CRNKL1
ENSG00000101346	1004.59274057041	-0.402609369582796	0.139815262867657	-2.87958096509025	0.00398204037728089	0.0182689277673395	POFUT1
ENSG00000101347	466.167249596145	0.138019604628164	0.201717344076852	0.684222793333923	0.493834491250311	0.647227253287503	SAMHD1
ENSG00000101350	878.698085309552	0.124503457258187	0.208870133994879	0.596080707552184	0.551121311717643	0.694089367385455	KIF3B
ENSG00000101353	10.3727700611274	-0.353638578215603	0.573881429841072	-0.61622237595933	0.537747762288168	NA	MROH8
ENSG00000101361	5986.96238867442	-0.886192392198088	0.149114703811888	-5.94302486303459	2.79809974381287e-09	8.47276844863789e-08	NOP56
ENSG00000101363	1395.56222370644	0.391033719153443	0.15919434920322	2.45632914177291	0.0140364531281395	0.049204870137802	MANBAL
ENSG00000101365	2129.20551478652	-0.0640812219946347	0.136362066900275	-0.469934369955679	0.638401907716118	0.761472147678909	IDH3B
ENSG00000101367	3158.8852765317	0.0613587857677074	0.104352307211932	0.58799644595392	0.556534678361909	0.698074418930266	MAPRE1
ENSG00000101384	635.93838662149	-0.480109129861832	0.216936301732306	-2.21313411369146	0.0268884008265068	0.0813171532813414	JAG1
ENSG00000101391	687.952441126941	-0.533963771163312	0.196018121507743	-2.72405309803063	0.00644861379822003	0.0268444166409996	CDK5RAP1
ENSG00000101400	435.156885793021	0.768290626942485	0.144615717215815	5.31263573374905	1.08050888965018e-07	2.28896375258274e-06	SNTA1
ENSG00000101407	712.92154141547	-0.505620772810573	0.16777041751361	-3.01376595650157	0.00258026773256564	0.0129313755759748	TTI1
ENSG00000101412	904.183479279474	-0.0918152641846153	0.193497161408701	-0.474504450174775	0.635140225290544	0.758801435517322	E2F1
ENSG00000101413	488.813630137102	-0.325103974198778	0.231043564269262	-1.40711114471856	0.15939443390432	0.299279419652091	RPRD1B
ENSG00000101417	182.951626008162	0.291987014146549	0.191165216738827	1.52740660214074	0.126659935760358	0.254578840761707	PXMP4
ENSG00000101421	2182.11304601822	0.398248173854237	0.129883528484085	3.06619460144276	0.00216802160211201	0.0111883406110087	CHMP4B
ENSG00000101439	4167.93491170337	0.577877010965679	0.214363310392355	2.69578320052987	0.00702233553906508	0.0285383952814746	CST3
ENSG00000101442	360.881401173114	-0.910036029307147	0.184638193386446	-4.92875289026712	8.27561652937781e-07	1.39982735362581e-05	ACTR5
ENSG00000101443	81.8921390278231	4.74219285162845	0.552085430119413	8.58959971213647	8.72728381632967e-18	8.82381286460119e-16	WFDC2
ENSG00000101444	9800.8920688771	0.205884352326124	0.146831177879036	1.40218416347336	0.160860259444607	0.301465052004016	AHCY
ENSG00000101447	1113.41374541879	-1.00601424394357	0.147991979094681	-6.7977619469495	1.06256836578725e-11	4.75873738583782e-10	FAM83D
ENSG00000101452	245.385461379777	-0.896542930524499	0.216292698931441	-4.14504481637025	3.3974725569747e-05	0.00035759202480587	DHX35
ENSG00000101457	1856.88515680091	0.427256116625221	0.201111908688065	2.12446950263854	0.0336309035999296	0.0953149372360716	DNTTIP1
ENSG00000101464	523.212228608254	-0.0186179861724266	0.213967167979504	-0.0870132850204852	0.930660952241496	0.957733429889765	PIGU
ENSG00000101473	283.257342484612	0.21241048229413	0.184897931723487	1.14879858478778	0.250639043079916	0.409378126171161	ACOT8
ENSG00000101474	2196.3601942134	0.00735247905714209	0.146898833709734	0.0500513099489291	0.960081500101956	0.976378460380011	APMAP
ENSG00000101493	194.15765255065	-0.0229799382866654	0.234483820146106	-0.0980022343219531	0.921930519178114	0.952475979946672	ZNF516
ENSG00000101544	623.138320735956	-0.71159809747643	0.250854092473587	-2.83670116943121	0.00455822527318318	0.0204346907947272	ADNP2
ENSG00000101546	966.579082490051	0.061285510383819	0.163676961279368	0.374429668688774	0.708084673199912	0.813792629868034	RBFA
ENSG00000101557	690.801100141808	-0.466375909446765	0.177596138228284	-2.62604758244957	0.00863827409386303	0.0336406203842124	USP14
ENSG00000101558	2462.90277961275	0.00714693898757933	0.146478933344735	0.0487915826828092	0.961085390232739	0.976821690506902	VAPA
ENSG00000101574	99.3117488260779	-0.0525187548744492	0.250205401327641	-0.209902562437797	0.833743722247488	0.898509667079697	METTL4
ENSG00000101577	187.401913216222	-0.425100079522105	0.253315178929237	-1.67814688925868	0.0933184269762089	0.203803407001218	LPIN2
ENSG00000101596	266.565397819303	-1.06981953537077	0.260617355118606	-4.10494356710779	4.04413592148361e-05	0.000413269816294949	SMCHD1
ENSG00000101608	3406.44891864329	0.161211013322085	0.137442683103228	1.17293267042092	0.240822806946978	0.397971914501531	MYL12A
ENSG00000101624	350.462376066068	0.508358415207522	0.171936285490007	2.95666742920922	0.00310983341840127	0.0150535842107866	CEP76
ENSG00000101639	213.848443445396	-1.05309125728506	0.306574973583755	-3.43502029854164	0.000592509445299129	0.00393218849177632	CEP192
ENSG00000101654	609.38537804439	0.0724597632178408	0.161160668040212	0.44961195618624	0.652990265514536	0.774167902954339	RNMT
ENSG00000101665	72.0046543106035	0.27579996050107	0.32221238390687	0.855957046581999	0.392021538774472	0.554771979860929	SMAD7
ENSG00000101670	66.7919215114391	0.137280871319541	0.347228850372383	0.395361362318584	0.692576219592316	0.803235954151587	LIPG
ENSG00000101695	178.238500327553	0.32671976368502	0.236211393802688	1.38316682538157	0.166613719271446	0.308579891395603	RNF125
ENSG00000101745	66.8093974704297	-0.434517667657579	0.373141596361567	-1.16448466720001	0.244227653479294	0.402104893083476	ANKRD12
ENSG00000101751	80.1354307198036	0.142289779468484	0.356687784530608	0.398919687299451	0.689952382388528	0.801610907578767	POLI
ENSG00000101752	284.191968151799	-0.211284966870336	0.321339265197563	-0.657513692702435	0.510850669551202	0.66058333982466	MIB1
ENSG00000101773	936.277827926736	-0.128873605581398	0.199294996463389	-0.646647471679363	0.517860126748278	0.666607479772566	RBBP8
ENSG00000101782	650.852736410591	0.94094204515074	0.190425323916938	4.94126529915302	7.76172093495413e-07	1.32903863507942e-05	RIOK3
ENSG00000101811	536.225331887731	-0.404248271073516	0.185620778326259	-2.17781799386157	0.0294195897165808	0.0868658947693555	CSTF2
ENSG00000101843	934.048720006731	0.120561425843471	0.171005239133948	0.70501597760426	0.480800293066312	0.635700486552705	PSMD10
ENSG00000101844	211.878980684432	0.712247024003738	0.176443886386472	4.03667726091499	5.4213567068002e-05	0.000533579842248934	ATG4A
ENSG00000101846	19.8810107494469	-0.0851154283916276	0.498851876643754	-0.170622648478902	0.864520488154056	0.917812529689901	STS
[truncated: 11,887 more rows]

## Sheet: 5-FU 50µM vs NT
identifier	baseMean,Poly	log2FoldChange,Poly	lfcSE,Poly	stat,Poly	pvalue,Poly	padj,Poly	Gene_name
ENSG00000000003	812.674	0.593971	0.164248	3.61631	0.000298828	0.00171882	TSPAN6
ENSG00000000419	713.406	-0.748959	0.144418	-5.18606	2.14793e-07	2.75637e-06	DPM1
ENSG00000000457	149.898	-0.388708	0.19355	-2.00831	0.0446105	0.109418	SCYL3
ENSG00000000460	173.191	-0.787721	0.179884	-4.37905	1.192e-05	0.000100613	C1orf112
ENSG00000001036	1737.25	0.111674	0.137515	0.812083	0.416744	0.574114	FUCA2
ENSG00000001084	745.325	-0.138226	0.179815	-0.768711	0.442065	0.598019	GCLC
ENSG00000001167	509.258	0.312117	0.166946	1.86956	0.0615447	0.141271	NFYA
ENSG00000001460	270.756	0.640918	0.182108	3.51943	0.000432468	0.00235206	STPG1
ENSG00000001461	505.687	1.16009	0.169241	6.85469	7.14652e-12	2.08465e-10	NIPAL3
ENSG00000001497	935.549	-1.01554	0.191809	-5.29454	1.19313e-07	1.60374e-06	LAS1L
ENSG00000001561	87.2408	0.467706	0.339554	1.37741	0.168386	0.301449	ENPP4
ENSG00000001617	679.192	0.899898	0.115121	7.817	5.40977e-15	2.34002e-13	SEMA3F
ENSG00000001629	406.42	0.452805	0.253349	1.78728	0.0738922	0.162008	ANKIB1
ENSG00000001630	91.1264	-0.640324	0.392596	-1.631	0.102891	0.20856	CYP51A1
ENSG00000001631	49.9886	-0.336158	0.389788	-0.862413	0.38846	0.547337	KRIT1
ENSG00000002016	271.374	-0.532137	0.218651	-2.43373	0.0149443	0.0456851	RAD52
ENSG00000002079	213.685	4.27672	0.361015	11.8464	2.2469e-32	4.21598e-30	MYH16
ENSG00000002330	1252.83	0.442272	0.195908	2.25755	0.0239737	0.0671796	BAD
ENSG00000002549	730.845	-0.936545	0.193442	-4.84149	1.28872e-06	1.40234e-05	LAP3
ENSG00000002586	1451.92	0.568315	0.161629	3.51616	0.000437837	0.00237568	CD99
ENSG00000002587	1978.78	0.23857	0.145314	1.64175	0.100642	0.205034	HS3ST1
ENSG00000002745	1050.74	-0.216835	0.184178	-1.17731	0.239072	0.389057	WNT16
ENSG00000002746	56.1327	0.166196	0.318677	0.52152	0.602005	0.734326	HECW1
ENSG00000002822	21.5483	0.939624	0.400596	2.34556	0.0189983	0.0555585	MAD1L1
ENSG00000002834	5392.62	-0.0908285	0.135533	-0.67016	0.502756	0.652324	LASP1
ENSG00000002919	608.075	0.00909146	0.173108	0.052519	0.958115	0.974267	SNX11
ENSG00000003056	1047.23	-0.116189	0.171792	-0.676335	0.498828	0.648888	M6PR
ENSG00000003096	51.7824	-0.984997	0.40503	-2.43191	0.0150194	0.0458944	KLHL13
ENSG00000003137	226.463	0.747367	0.282492	2.64562	0.00815403	0.0278318	CYP26B1
ENSG00000003147	171.446	0.00617715	0.220312	0.0280382	0.977632	0.986154	ICA1
ENSG00000003249	3395.5	0.909747	0.164377	5.53452	3.12074e-08	4.81997e-07	DBNDD1
ENSG00000003393	393.61	0.0821245	0.262116	0.313313	0.754043	0.845231	ALS2
ENSG00000003400	56.9931	0.230125	0.308398	0.746195	0.455549	0.611051	CASP10
ENSG00000003402	456.669	0.891326	0.144059	6.18724	6.1226e-10	1.29198e-08	CFLAR
ENSG00000003436	104.325	-0.0178185	0.318251	-0.0559888	0.955351	0.973196	TFPI
ENSG00000003509	152.739	-0.696752	0.207811	-3.35282	0.000799922	0.00396534	NDUFAF7
ENSG00000003756	823.28	-0.779325	0.168939	-4.61306	3.96783e-06	3.80479e-05	RBM5
ENSG00000003989	113.277	-1.41421	0.306474	-4.61447	3.9409e-06	3.78419e-05	SLC7A2
ENSG00000004059	3126.97	0.000796802	0.167106	0.00476825	0.996195	0.997595	ARF5
ENSG00000004142	2524.67	-0.105971	0.116662	-0.908362	0.363687	0.522375	POLDIP2
ENSG00000004399	543.094	-0.483739	0.157307	-3.07512	0.0021042	0.00890487	PLXND1
ENSG00000004455	4185.89	-0.159562	0.113669	-1.40375	0.160393	0.291081	AK2
ENSG00000004478	6755.74	-0.635207	0.166523	-3.81454	0.000136436	0.000873405	FKBP4
ENSG00000004487	2451.74	-0.843574	0.160856	-5.24428	1.56898e-07	2.08326e-06	KDM1A
ENSG00000004534	861.041	-0.371732	0.122351	-3.03823	0.00237972	0.00986637	RBM6
ENSG00000004660	173.369	-1.09725	0.286583	-3.82872	0.000128811	0.000831109	CAMKK1
ENSG00000004700	129.645	-0.303049	0.289977	-1.04508	0.295986	0.452781	RECQL
ENSG00000004766	82.7462	-0.18766	0.304414	-0.616463	0.537589	0.682181	VPS50
ENSG00000004777	59.089	-1.58409	0.293907	-5.38975	7.05545e-08	1.00271e-06	ARHGAP33
ENSG00000004779	3111.48	0.0645434	0.171175	0.37706	0.706129	0.811035	NDUFAB1
ENSG00000004799	9.73223	1.66303	0.643795	2.58317	0.00978962	0.0323486	PDK4
ENSG00000004838	28.5192	0.639074	0.380736	1.67852	0.0932451	0.192895	ZMYND10
ENSG00000004848	19.8236	1.62463	0.455522	3.56653	0.000361745	0.00202697	ARX
ENSG00000004864	220.866	-1.07499	0.255009	-4.2155	2.49226e-05	0.000193783	SLC25A13
ENSG00000004866	322.066	-0.660943	0.155123	-4.26077	2.0372e-05	0.000162688	ST7
ENSG00000004897	1155.98	-0.566968	0.175725	-3.22645	0.00125337	0.0057779	CDC27
ENSG00000004961	604.059	0.0784224	0.147581	0.531386	0.595151	0.729426	HCCS
ENSG00000004975	876.947	-0.579331	0.152076	-3.80949	0.000139256	0.000889405	DVL2
ENSG00000005001	278.741	1.53243	0.203521	7.52958	5.09047e-14	1.91548e-12	PRSS22
ENSG00000005007	1920.28	-0.527066	0.176786	-2.98137	0.0028696	0.0116056	UPF1
ENSG00000005020	207.2	-0.210598	0.31912	-0.659936	0.509295	0.657881	SKAP2
ENSG00000005022	11232.2	0.0721788	0.127918	0.56426	0.572577	0.711099	SLC25A5
ENSG00000005059	306.445	-0.110482	0.17768	-0.621805	0.53407	0.679019	MCUB
ENSG00000005073	264.357	-0.0649039	0.170184	-0.381375	0.702925	0.808157	HOXA11
ENSG00000005075	1418.58	0.0591725	0.21141	0.279895	0.779558	0.861728	POLR2J
ENSG00000005100	686.457	-0.599343	0.160696	-3.72968	0.000191726	0.00116862	DHX33
ENSG00000005156	420.435	-0.964189	0.194426	-4.95915	7.08025e-07	8.14492e-06	LIG3
ENSG00000005175	356.35	-0.134682	0.169462	-0.79476	0.426753	0.583043	RPAP3
ENSG00000005187	36.1747	-1.67318	0.45623	-3.66742	0.000245014	0.00144337	ACSM3
ENSG00000005189	92.5335	-1.14177	0.257895	-4.42728	9.54307e-06	8.28159e-05	REXO5
ENSG00000005194	1567.34	-0.236025	0.133067	-1.77373	0.0761072	0.165609	CIAPIN1
ENSG00000005206	240.418	-0.245188	0.191585	-1.27978	0.200621	0.342049	SPPL2B
ENSG00000005238	303.873	1.03295	0.187747	5.50183	3.75867e-08	5.69128e-07	FAM214B
ENSG00000005249	147.126	-0.587755	0.271055	-2.1684	0.0301282	0.0804934	PRKAR2B
ENSG00000005302	140.002	0.324581	0.204111	1.59022	0.111786	0.222416	MSL3
ENSG00000005339	950.019	0.0794297	0.228506	0.347604	0.728137	0.827145	CREBBP
ENSG00000005436	204.547	0.268914	0.207598	1.29536	0.195195	0.335556	GCFC2
ENSG00000005448	489.779	-0.22006	0.167169	-1.31639	0.188043	0.326863	WDR54
ENSG00000005483	328.37	0.0131137	0.258664	0.0506978	0.959566	0.975165	KMT2E
ENSG00000005486	1893.71	1.01521	0.12728	7.97621	1.50893e-15	6.96064e-14	RHBDD2
ENSG00000005513	141.774	0.31886	0.211104	1.51044	0.130932	0.250497	SOX8
ENSG00000005700	294.563	-0.364261	0.273169	-1.33347	0.182379	0.319578	IBTK
ENSG00000005801	354.161	0.600421	0.205155	2.92667	0.00342616	0.0134689	ZNF195
ENSG00000005810	301.869	-0.369204	0.280555	-1.31598	0.188182	0.327011	MYCBP2
ENSG00000005812	325.094	0.411102	0.240785	1.70734	0.0877594	0.184026	FBXL3
ENSG00000005882	948.36	0.211537	0.105835	1.99874	0.0456365	0.111541	PDK2
ENSG00000005884	6529.35	1.01953	0.169288	6.02247	1.71774e-09	3.364e-08	ITGA3
ENSG00000005889	202.965	-0.207565	0.234508	-0.885106	0.376099	0.534726	ZFX
ENSG00000005893	511.882	0.0443834	0.204979	0.216527	0.828577	0.894742	LAMP2
ENSG00000005961	25.6262	1.21357	0.471038	2.57637	0.00998443	0.0328828	ITGA2B
ENSG00000006007	1327.36	0.461896	0.10854	4.25555	2.08533e-05	0.000165456	GDE1
ENSG00000006015	681.865	-0.192939	0.185952	-1.03757	0.29947	0.456086	REX1BD
ENSG00000006016	924.191	0.96105	0.148812	6.45815	1.05992e-10	2.55947e-09	CRLF1
ENSG00000006025	167.99	-0.806839	0.228081	-3.53751	0.000403913	0.00221598	OSBPL7
ENSG00000006042	793.763	0.277364	0.147126	1.88521	0.0594012	0.137258	TMEM98
ENSG00000006047	12.1782	-1.5778	0.649401	-2.42962	0.0151146	0.0461064	YBX2
ENSG00000006062	968.898	-0.0534959	0.166134	-0.322004	0.74745	0.84033	MAP3K14
ENSG00000006118	1146.78	-0.434221	0.167374	-2.59432	0.00947793	0.0315137	TMEM132A
ENSG00000006125	3892.36	0.212748	0.162016	1.31313	0.189138	0.327987	AP2B1
ENSG00000006194	949.955	0.102605	0.121322	0.845726	0.397706	0.556499	ZNF263
ENSG00000006282	495.876	0.310613	0.147107	2.11148	0.0347309	0.0901288	SPATA20
ENSG00000006283	98.019	0.979104	0.279556	3.50236	0.000461162	0.00248187	CACNA1G
ENSG00000006327	4289.53	0.587411	0.198847	2.95409	0.00313595	0.0125186	TNFRSF12A
ENSG00000006432	235.579	0.347879	0.23555	1.47688	0.139708	0.26278	MAP3K9
ENSG00000006451	1066.98	0.540978	0.142342	3.80057	0.000144366	0.000915728	RALA
ENSG00000006453	1852.88	0.514949	0.127483	4.03935	5.35987e-05	0.000381455	BAIAP2L1
ENSG00000006459	54.6066	0.473024	0.323505	1.46219	0.14369	0.268128	KDM7A
ENSG00000006468	102.51	-1.13182	0.324913	-3.48344	0.000495017	0.00263244	ETV1
ENSG00000006530	500.779	-0.741694	0.151787	-4.88642	1.02686e-06	1.14063e-05	AGK
ENSG00000006534	460.403	0.233546	0.180473	1.29408	0.195639	0.336111	ALDH3B1
ENSG00000006555	21.2646	-0.926909	0.478724	-1.93621	0.0528421	0.125378	TTC22
ENSG00000006576	232.063	-0.0628257	0.286452	-0.219323	0.826398	0.893444	PHTF2
ENSG00000006606	142.087	4.41017	0.386528	11.4097	3.73883e-30	6.10749e-28	CCL26
ENSG00000006607	344.557	-0.621021	0.202655	-3.06443	0.00218086	0.00917891	FARP2
ENSG00000006611	212.779	0.515048	0.208893	2.46561	0.0136782	0.042526	USH1C
ENSG00000006625	498.209	-0.126369	0.17887	-0.706487	0.479886	0.633086	GGCT
ENSG00000006634	391.875	-0.747276	0.220336	-3.39153	0.000695025	0.0035182	DBF4
ENSG00000006638	109.121	0.720763	0.201088	3.58432	0.000337959	0.00191143	TBXA2R
ENSG00000006652	865.575	1.04378	0.162398	6.42731	1.2988e-10	3.08799e-09	IFRD1
ENSG00000006695	531.212	0.0382524	0.130523	0.293071	0.769468	0.855821	COX10
ENSG00000006704	616.272	-0.664861	0.211488	-3.14374	0.00166806	0.00732019	GTF2IRD1
ENSG00000006712	1501.75	-0.0533085	0.195048	-0.27331	0.784615	0.865114	PAF1
ENSG00000006715	432.557	0.0740636	0.184465	0.401505	0.688048	0.797991	VPS41
ENSG00000006740	181.596	0.011156	0.285537	0.0390701	0.968835	0.980206	ARHGAP44
ENSG00000006744	1833.47	-0.69984	0.154571	-4.52763	5.96482e-06	5.46677e-05	ELAC2
ENSG00000006756	141.492	0.292888	0.252546	1.15974	0.246153	0.397469	ARSD
ENSG00000006757	288.035	0.400768	0.199693	2.00692	0.0447577	0.109702	PNPLA4
ENSG00000006831	1750.95	-0.380275	0.10069	-3.7767	0.000158923	0.000991751	ADIPOR2
ENSG00000006837	8.90956	0.647545	0.670626	0.965583	0.334253	0.49405	CDKL3
ENSG00000007047	984.815	0.611479	0.147711	4.13969	3.47781e-05	0.00026004	MARK4
ENSG00000007062	200.299	-0.28613	0.245004	-1.16786	0.242865	0.393486	PROM1
ENSG00000007080	4014.23	0.0969542	0.192182	0.504492	0.613915	0.743304	CCDC124
ENSG00000007168	1110.62	-0.312756	0.13339	-2.34467	0.0190439	0.0556683	PAFAH1B1
ENSG00000007202	3609.53	-0.253882	0.161793	-1.56918	0.116607	0.229625	KIAA0100
ENSG00000007237	188.997	1.62215	0.205978	7.87536	3.39765e-15	1.50243e-13	GAS7
ENSG00000007255	136.604	0.21753	0.245511	0.886029	0.375602	0.534197	TRAPPC6A
ENSG00000007314	8.75036	-1.63209	0.794534	-2.05415	0.0399615	0.10061	SCN4A
ENSG00000007341	165.249	-0.557456	0.174548	-3.1937	0.0014046	0.00636931	ST7L
ENSG00000007372	30.6806	0.187075	0.419619	0.445821	0.655726	0.774214	PAX6
ENSG00000007376	2197.91	-0.229508	0.159785	-1.43635	0.150903	0.277852	RPUSD1
ENSG00000007384	169.12	0.223609	0.210043	1.06459	0.287063	0.443426	RHBDF1
ENSG00000007392	830.247	-0.021582	0.201309	-0.107208	0.914624	0.948861	LUC7L
ENSG00000007402	146.894	-1.26904	0.253399	-5.00808	5.49748e-07	6.49639e-06	CACNA2D2
ENSG00000007516	143.412	-0.247481	0.34284	-0.721854	0.470385	0.623989	BAIAP3
ENSG00000007520	1228.96	-0.0262893	0.202657	-0.129723	0.896785	0.937081	TSR3
ENSG00000007541	168.234	-0.210671	0.249164	-0.845512	0.397825	0.556554	PIGQ
ENSG00000007545	236.225	-0.15674	0.154812	-1.01245	0.311322	0.468585	CRAMP1
ENSG00000007866	949.058	0.490916	0.111393	4.40707	1.04779e-05	8.99165e-05	TEAD3
ENSG00000007923	1895.75	-0.781488	0.117377	-6.65793	2.77709e-11	7.47285e-10	DNAJC11
ENSG00000007944	84.6093	-0.169698	0.286596	-0.592114	0.553774	0.695081	MYLIP
ENSG00000007968	648.518	-0.214628	0.180272	-1.19058	0.233819	0.383168	E2F2
ENSG00000008018	4195.64	-0.219777	0.165499	-1.32796	0.184191	0.321814	PSMB1
ENSG00000008056	17.607	1.42751	0.511534	2.79065	0.00526016	0.0193836	SYN1
ENSG00000008083	280.058	0.0349209	0.21082	0.165643	0.868438	0.919635	JARID2
ENSG00000008086	27.0349	1.03896	0.505839	2.05393	0.0399824	0.100627	CDKL5
ENSG00000008128	72.6093	-0.507204	0.329395	-1.53981	0.123608	0.240075	CDK11A
ENSG00000008130	1144.97	-0.566489	0.12199	-4.64373	3.42169e-06	3.32661e-05	NADK
ENSG00000008256	616.446	0.0950046	0.143869	0.660355	0.509026	0.657778	CYTH3
ENSG00000008277	89.765	-0.522958	0.2919	-1.79157	0.0732023	0.161029	ADAM22
ENSG00000008282	894.85	0.141884	0.273112	0.519509	0.603406	0.735389	SYPL1
ENSG00000008283	1821.58	-0.108527	0.128068	-0.847414	0.396765	0.555406	CYB561
ENSG00000008294	560.441	0.0479744	0.261224	0.183652	0.854286	0.911532	SPAG9
ENSG00000008300	74.3908	-0.0738028	0.281587	-0.262096	0.793247	0.871173	CELSR3
ENSG00000008311	18.4666	0.0365201	0.576894	0.0633046	0.949524	0.969959	AASS
ENSG00000008323	700.78	0.582257	0.152624	3.81497	0.000136197	0.000872276	PLEKHG6
ENSG00000008324	511.084	0.110868	0.234639	0.472505	0.636566	0.760778	SS18L2
ENSG00000008382	358.977	-0.194249	0.17663	-1.09975	0.271442	0.426088	MPND
ENSG00000008394	1851.36	-0.00942344	0.152814	-0.0616662	0.950829	0.970683	MGST1
ENSG00000008405	154.645	0.226095	0.54474	0.415052	0.678104	0.79022	CRY1
ENSG00000008441	648.187	-0.093143	0.175784	-0.529871	0.596201	0.730391	NFIX
ENSG00000008513	393.35	-0.335492	0.155028	-2.16407	0.030459	0.0811908	ST3GAL1
ENSG00000008516	15.9261	-0.41197	0.571073	-0.721395	0.470666	0.624248	MMP25
ENSG00000008517	74.4393	0.665384	0.364362	1.82616	0.0678262	0.151849	IL32
ENSG00000008710	284.257	-0.972724	0.224419	-4.3344	1.46157e-05	0.000120621	PKD1
ENSG00000008735	162.157	0.0891078	0.193182	0.461264	0.644609	0.766133	MAPK8IP2
ENSG00000008838	1549.06	-0.201647	0.124834	-1.61532	0.106242	0.213916	MED24
ENSG00000008853	423.594	0.447953	0.173545	2.58119	0.0098459	0.0325114	RHOBTB2
ENSG00000008869	77.2931	-0.608783	0.293627	-2.07332	0.0381426	0.0969626	HEATR5B
ENSG00000008952	555.284	0.118523	0.184413	0.642703	0.520417	0.667485	SEC62
ENSG00000008988	29920.2	0.00534616	0.19146	0.0279231	0.977723	0.986175	RPS20
ENSG00000009307	5187.07	-0.152226	0.119111	-1.27802	0.201243	0.34277	CSDE1
ENSG00000009335	2052.09	-0.184171	0.151583	-1.21498	0.224372	0.371324	UBE3C
ENSG00000009413	252.023	0.747659	0.2459	3.0405	0.00236185	0.00981572	REV3L
ENSG00000009780	109.243	0.249544	0.206844	1.20644	0.227648	0.375626	FAM76A
ENSG00000009830	336.111	-0.645968	0.165563	-3.90163	9.55461e-05	0.000641517	POMT2
ENSG00000009844	1062.37	0.284877	0.134696	2.11497	0.0344328	0.0895988	VTA1
ENSG00000009950	306.681	-0.733479	0.177121	-4.14111	3.45635e-05	0.000258575	MLXIPL
ENSG00000009954	1814.17	-0.635153	0.168197	-3.77624	0.000159213	0.000992671	BAZ1B
ENSG00000010017	1009.91	0.564407	0.137682	4.09934	4.14336e-05	0.000302474	RANBP9
ENSG00000010030	78.2716	1.69064	0.28645	5.90203	3.5906e-09	6.61214e-08	ETV7
ENSG00000010072	196.333	-0.178576	0.195488	-0.913486	0.360987	0.519572	SPRTN
ENSG00000010165	1031.33	-0.555431	0.145996	-3.80444	0.000142127	0.000905248	EEF1AKNMT
ENSG00000010219	310.451	-0.30016	0.227644	-1.31855	0.187319	0.326012	DYRK4
ENSG00000010244	2318.4	-0.272221	0.137609	-1.97822	0.0479034	0.115999	ZNF207
ENSG00000010256	3740.01	-0.26469	0.178727	-1.48098	0.138612	0.261321	UQCRC1
ENSG00000010270	703.197	0.185621	0.138438	1.34082	0.179979	0.31649	STARD3NL
ENSG00000010278	3343.5	0.551817	0.152513	3.61816	0.000296709	0.00170748	CD9
ENSG00000010292	2895.7	-0.959897	0.174163	-5.51149	3.55805e-08	5.39929e-07	NCAPD2
ENSG00000010310	25.7196	-0.189011	0.38077	-0.496392	0.619618	0.74824	GIPR
ENSG00000010318	44.1387	-0.371011	0.350877	-1.05738	0.290337	0.446982	PHF7
ENSG00000010319	184.523	0.722274	0.227362	3.17676	0.00148931	0.00666754	SEMA3G
ENSG00000010322	695.232	-0.622301	0.152849	-4.07134	4.67443e-05	0.000336293	NISCH
ENSG00000010361	20.4247	0.14949	0.505572	0.295685	0.76747	0.854547	FUZ
ENSG00000010404	75.6186	1.04916	0.394007	2.6628	0.00774934	0.0266673	IDS
ENSG00000010438	1211.99	0.882327	0.170038	5.18901	2.11417e-07	2.72312e-06	PRSS3
ENSG00000010539	174.216	0.289037	0.204381	1.41421	0.157301	0.286781	ZNF200
ENSG00000010626	115.961	-0.0907025	0.252603	-0.359071	0.719542	0.820064	LRRC23
ENSG00000010704	117.888	-1.28985	0.266866	-4.83332	1.34272e-06	1.45313e-05	HFE
ENSG00000010803	347.024	-1.00607	0.196229	-5.12702	2.94357e-07	3.67549e-06	SCMH1
ENSG00000010810	250.05	0.609225	0.160904	3.78627	0.000152927	0.000963883	FYN
ENSG00000010818	88.8863	0.505969	0.334215	1.5139	0.13005	0.249069	HIVEP2
ENSG00000011007	1556.82	0.413946	0.164042	2.52342	0.0116221	0.0372808	ELOA
ENSG00000011009	2378.85	0.305485	0.143166	2.13378	0.0328609	0.0863012	LYPLA2
ENSG00000011021	242.604	-0.54564	0.234283	-2.32898	0.0198602	0.0575338	CLCN6
ENSG00000011028	124.255	0.374996	0.316056	1.18648	0.235431	0.385034	MRC2
ENSG00000011052	60.9455	0.934787	0.305816	3.05669	0.00223792	0.00937078	NME1-NME2
ENSG00000011105	392.208	0.629257	0.151486	4.1539	3.2685e-05	0.000246514	TSPAN9
ENSG00000011114	353.406	0.158632	0.236326	0.671241	0.502067	0.651575	BTBD7
ENSG00000011132	393.31	-0.235317	0.176541	-1.33293	0.182554	0.319844	APBA3
ENSG00000011143	383.577	-0.83674	0.151611	-5.519	3.40931e-08	5.1963e-07	MKS1
ENSG00000011198	438.147	0.721389	0.169321	4.26048	2.03984e-05	0.000162777	ABHD5
ENSG00000011243	1661.68	-0.14566	0.223377	-0.65208	0.51435	0.662377	AKAP8L
ENSG00000011258	320.79	-0.0896678	0.22791	-0.393435	0.693998	0.802011	MBTD1
ENSG00000011260	1041.93	-0.839773	0.146153	-5.74586	9.1453e-09	1.5448e-07	UTP18
ENSG00000011275	1022.56	-0.661383	0.148517	-4.45323	8.45866e-06	7.43815e-05	RNF216
ENSG00000011295	853.044	-0.34617	0.185627	-1.86487	0.0621995	0.142374	TTC19
ENSG00000011304	9809.99	-0.565148	0.143088	-3.94964	7.82677e-05	0.000539329	PTBP1
ENSG00000011332	320.029	0.739112	0.158709	4.65703	3.20798e-06	3.14568e-05	DPF1
ENSG00000011347	893.922	0.0789196	0.136051	0.580073	0.561865	0.701952	SYT7
ENSG00000011376	460.053	-1.05051	0.227162	-4.62453	3.75458e-06	3.6203e-05	LARS2
ENSG00000011405	305.007	0.0739578	0.32451	0.227906	0.819719	0.889759	PIK3C2A
ENSG00000011422	1135.86	1.27035	0.151287	8.39698	4.581e-17	2.47499e-15	PLAUR
ENSG00000011426	673.382	-0.683581	0.233579	-2.92655	0.00342746	0.0134702	ANLN
ENSG00000011451	1313.99	0.10114	0.157369	0.642697	0.520421	0.667485	WIZ
ENSG00000011454	330.02	-0.178109	0.174935	-1.01815	0.308608	0.465308	RABGAP1
ENSG00000011478	250.359	-0.28229	0.180254	-1.56607	0.117333	0.230785	QPCTL
ENSG00000011485	2521.02	-0.31126	0.133468	-2.33209	0.0196958	0.057141	PPP5C
ENSG00000011523	343.537	-0.104234	0.154358	-0.675275	0.499501	0.649215	CEP68
ENSG00000011566	133.678	-0.3563	0.323077	-1.10283	0.270101	0.424583	MAP4K3
ENSG00000011638	575.2	0.684929	0.177392	3.86111	0.000112875	0.000742747	TMEM159
ENSG00000012048	372.123	-0.491213	0.159256	-3.08442	0.00203948	0.00866793	BRCA1
ENSG00000012061	2577.81	0.887385	0.138556	6.40451	1.5085e-10	3.5026e-09	ERCC1
ENSG00000012124	124.598	0.336668	0.233094	1.44434	0.148642	0.275003	CD22
ENSG00000012171	411.7	1.41698	0.199366	7.10743	1.18221e-12	3.83528e-11	SEMA3B
ENSG00000012174	156.762	-0.358254	0.53766	-0.666321	0.505206	0.654547	MBTPS2
ENSG00000012211	525.936	-0.206973	0.139255	-1.48629	0.137204	0.25944	PRICKLE3
ENSG00000012232	1511.38	-0.321892	0.13317	-2.41715	0.0156425	0.0474389	EXTL3
ENSG00000012660	763.01	-0.279417	0.144196	-1.93776	0.052653	0.125056	ELOVL5
ENSG00000012779	56.7475	1.30305	0.322883	4.03569	5.4443e-05	0.000386868	ALOX5
ENSG00000012817	7.61426	-0.69019	0.749077	-0.921388	0.356848	0.515806	KDM5D
ENSG00000012822	239.933	0.00792935	0.219678	0.0360953	0.971206	0.981384	CALCOCO1
ENSG00000012963	945.744	0.226789	0.163579	1.38642	0.165618	0.298302	UBR7
ENSG00000012983	197.191	-0.195923	0.288362	-0.679433	0.496864	0.647363	MAP4K5
ENSG00000013275	3183.82	0.103463	0.166825	0.620189	0.535133	0.679906	PSMC4
ENSG00000013288	591.747	-0.248754	0.151987	-1.63668	0.101697	0.206623	MAN2B2
ENSG00000013306	6128.13	-0.0451849	0.152705	-0.295896	0.767309	0.854547	SLC25A39
ENSG00000013364	1580.24	0.536355	0.206772	2.59395	0.00948817	0.0315401	MVP
ENSG00000013374	783.821	-0.149758	0.123893	-1.20877	0.226752	0.374549	NUB1
ENSG00000013375	325.832	-0.570113	0.171231	-3.32949	0.000870045	0.00425972	PGM3
ENSG00000013392	57.4946	-0.560957	0.266342	-2.10615	0.035191	0.0910937	RWDD2A
ENSG00000013441	525.727	-0.175072	0.160206	-1.09279	0.274487	0.429605	CLK1
ENSG00000013503	200.263	-0.503351	0.19078	-2.63839	0.00833012	0.0283073	POLR3B
ENSG00000013523	408.104	-0.811808	0.190916	-4.25218	2.11696e-05	0.000167683	ANGEL1
ENSG00000013561	672.085	0.557628	0.168179	3.31569	0.000914165	0.00444283	RNF14
ENSG00000013563	242.212	0.291107	0.17308	1.68192	0.0925841	0.191956	DNASE1L1
ENSG00000013573	501.665	-1.30711	0.172785	-7.56494	3.8803e-14	1.47611e-12	DDX11
ENSG00000013583	691.453	0.197152	0.179464	1.09856	0.27196	0.426541	HEBP1
ENSG00000013588	12510.2	1.41231	0.166859	8.46408	2.58178e-17	1.46918e-15	GPRC5A
ENSG00000013619	118.308	-0.335882	0.238546	-1.40804	0.159121	0.289339	MAMLD1
ENSG00000013810	2692.88	-0.854627	0.2399	-3.56243	0.000367437	0.00204983	TACC3
ENSG00000014123	116.273	-0.323131	0.250795	-1.28843	0.197598	0.33868	UFL1
ENSG00000014138	128.592	-0.458379	0.263603	-1.7389	0.0820522	0.175061	POLA2
ENSG00000014164	930.159	-0.402933	0.171444	-2.35023	0.018762	0.0549599	ZC3H3
ENSG00000014216	5888.16	0.358984	0.16095	2.2304	0.0257207	0.0709298	CAPN1
ENSG00000014641	2707.42	-0.250164	0.141307	-1.77036	0.0766674	0.166514	MDH1
ENSG00000014824	469.43	-0.527045	0.213678	-2.46654	0.0136426	0.042459	SLC30A9
ENSG00000014914	83.8687	-0.942311	0.233807	-4.03029	5.57084e-05	0.000395456	MTMR11
ENSG00000014919	823.656	-0.149264	0.129021	-1.1569	0.247312	0.398831	COX15
ENSG00000015133	275.153	-1.01419	0.18337	-5.53081	3.18753e-08	4.91219e-07	CCDC88C
ENSG00000015153	114.417	0.483902	0.183565	2.63613	0.00838578	0.0284616	YAF2
ENSG00000015171	387.773	-0.188904	0.181607	-1.04018	0.298256	0.454637	ZMYND11
ENSG00000015413	71.3796	0.023546	0.361984	0.0650471	0.948137	0.969279	DPEP1
ENSG00000015475	2026.15	0.109341	0.14291	0.765102	0.444211	0.599993	BID
ENSG00000015479	23.4084	-0.384173	0.584821	-0.656907	0.51124	0.659719	MATR3
ENSG00000015532	718.945	-0.747455	0.13599	-5.49639	3.87648e-08	5.84418e-07	XYLT2
ENSG00000015676	1181.82	-0.329015	0.119933	-2.74332	0.00608208	0.0219464	NUDCD3
ENSG00000016082	7.93855	-1.07744	0.779775	-1.38173	0.167056	0.300074	ISL1
ENSG00000016391	213.966	-1.69719	0.213731	-7.94076	2.00942e-15	9.11791e-14	CHDH
ENSG00000016402	12.9809	-0.48595	0.472891	-1.02762	0.304131	0.461061	IL20RA
ENSG00000016864	294.939	-0.892234	0.187359	-4.76217	1.91524e-06	1.98901e-05	GLT8D1
ENSG00000017260	796.797	-0.171013	0.163763	-1.04427	0.296361	0.453091	ATP2C1
ENSG00000017483	935.388	-0.641983	0.171632	-3.74046	0.000183686	0.00112505	SLC38A5
ENSG00000017797	1590.77	0.398479	0.158668	2.5114	0.0120254	0.0383227	RALBP1
ENSG00000018189	163.304	-0.026856	0.220544	-0.121772	0.90308	0.941535	RUFY3
ENSG00000018236	16.1151	1.6701	0.588536	2.83772	0.00454372	0.0171626	CNTN1
ENSG00000018408	861.562	0.684449	0.155458	4.40279	1.06866e-05	9.13687e-05	WWTR1
ENSG00000018510	596.836	-0.501258	0.164079	-3.05497	0.00225081	0.00941623	AGPS
ENSG00000018610	592.55	0.112354	0.16336	0.687772	0.491596	0.643384	CXorf56
ENSG00000018699	249.295	-0.727908	0.207428	-3.50921	0.000449447	0.00243013	TTC27
ENSG00000019144	786.286	0.0897098	0.200074	0.448383	0.653877	0.77295	PHLDB1
ENSG00000019186	1647.45	-0.132138	0.21043	-0.627943	0.530041	0.675588	CYP24A1
ENSG00000019485	297.347	0.867371	0.146912	5.904	3.54795e-09	6.55096e-08	PRDM11
ENSG00000019505	110.122	0.993932	0.292095	3.40277	0.000667057	0.00338774	SYT13
ENSG00000019995	681.251	0.323911	0.128469	2.52131	0.0116919	0.0374578	ZRANB1
ENSG00000020129	778.72	-0.591647	0.160698	-3.68172	0.000231661	0.00137816	NCDN
ENSG00000020181	237.075	0.488876	0.224321	2.17935	0.0293054	0.0788271	ADGRA2
ENSG00000020256	461.144	0.358386	0.134177	2.671	0.00756256	0.0261339	ZFP64
ENSG00000020426	337.537	-0.35652	0.136979	-2.60274	0.00924819	0.0309424	MNAT1
ENSG00000020577	124.464	0.888871	0.293009	3.0336	0.00241656	0.0099952	SAMD4A
ENSG00000020633	833.733	0.0563182	0.164576	0.342201	0.732199	0.829655	RUNX3
ENSG00000020922	81.853	-0.251494	0.254046	-0.989955	0.322196	0.48032	MRE11
ENSG00000021300	818.971	1.12082	0.206729	5.42167	5.90442e-08	8.52213e-07	PLEKHB1
ENSG00000021355	1430.36	0.882244	0.212069	4.16016	3.18018e-05	0.00024077	SERPINB1
ENSG00000021574	150.033	0.0800163	0.303254	0.263859	0.791888	0.870025	SPAST
ENSG00000021762	554.395	0.191389	0.161861	1.18242	0.237038	0.386799	OSBPL5
ENSG00000021776	476.423	-0.780031	0.141618	-5.50799	3.62944e-08	5.50161e-07	AQR
ENSG00000021826	239.501	-1.11247	0.223445	-4.97871	6.40082e-07	7.45599e-06	CPS1
ENSG00000022267	324.124	0.202499	0.148828	1.36062	0.173632	0.308061	FHL1
ENSG00000022277	1797.16	0.173686	0.137117	1.26669	0.205265	0.34804	RTF2
ENSG00000022556	698.397	-1.11356	0.214973	-5.18	2.21881e-07	2.83685e-06	NLRP2
ENSG00000022567	425.364	-0.417684	0.158492	-2.63537	0.00840458	0.0285045	SLC45A4
ENSG00000022840	2597.38	0.140474	0.136454	1.02946	0.303262	0.460346	RNF10
ENSG00000022976	172.2	-0.506486	0.189313	-2.67539	0.00746431	0.0258652	ZNF839
ENSG00000023041	1644.83	-0.259338	0.0991725	-2.61502	0.0089222	0.0299745	ZDHHC6
ENSG00000023171	122.977	0.210288	0.262145	0.802183	0.422447	0.579159	GRAMD1B
ENSG00000023191	1606.2	-0.294518	0.183672	-1.6035	0.108824	0.218167	RNH1
ENSG00000023228	1093.58	-0.375462	0.16735	-2.24357	0.02486	0.0691608	NDUFS1
ENSG00000023287	225.614	0.602613	0.284216	2.12026	0.0339839	0.0886467	RB1CC1
ENSG00000023318	438.142	-0.0704606	0.184538	-0.381822	0.702594	0.80791	ERP44
ENSG00000023330	1285.48	0.876168	0.114785	7.63309	2.29187e-14	9.09216e-13	ALAS1
ENSG00000023445	86.513	3.27363	0.331387	9.87858	5.1559e-23	5.22553e-21	BIRC3
ENSG00000023516	185.064	-0.162056	0.307227	-0.52748	0.59786	0.731438	AKAP11
ENSG00000023572	469.094	0.425922	0.194905	2.18529	0.0288679	0.0778917	GLRX2
ENSG00000023608	128.978	-0.434488	0.193148	-2.24951	0.02448	0.0682813	SNAPC1
ENSG00000023697	587.979	0.401981	0.147029	2.73403	0.00625647	0.0224126	DERA
ENSG00000023734	2616.97	-0.0759656	0.138165	-0.549816	0.582446	0.718931	STRAP
ENSG00000023839	1244.44	-0.199862	0.202914	-0.984961	0.324643	0.483293	ABCC2
ENSG00000023892	765.448	0.0491783	0.165169	0.297745	0.765898	0.853353	DEF6
ENSG00000023902	163.824	-0.89912	0.245891	-3.65658	0.0002556	0.0015	PLEKHO1
ENSG00000023909	707.479	0.320336	0.162609	1.96997	0.0488414	0.117757	GCLM
ENSG00000024048	309.487	-0.413057	0.164122	-2.51677	0.0118437	0.0378567	UBR2
ENSG00000024422	2247.82	0.300141	0.173686	1.72807	0.0839759	0.178397	EHD2
ENSG00000024526	292.874	-1.49733	0.304274	-4.92099	8.61067e-07	9.70448e-06	DEPDC1
ENSG00000024862	116.279	-0.30509	0.210323	-1.45058	0.146898	0.272648	CCDC28A
ENSG00000025039	334.396	0.405742	0.163689	2.47873	0.0131851	0.0413658	RRAGD
ENSG00000025156	281.249	-0.26513	0.179102	-1.48033	0.138785	0.261575	HSF2
ENSG00000025293	354.248	-0.207593	0.181262	-1.14526	0.2521	0.404391	PHF20
ENSG00000025423	42.3013	0.527779	0.332589	1.58688	0.112539	0.223572	HSD17B6
ENSG00000025434	257.553	-0.499807	0.161428	-3.09615	0.0019605	0.00838103	NR1H3
ENSG00000025708	327.541	-0.381332	0.20876	-1.82665	0.0677518	0.151731	TYMP
ENSG00000025770	2201	0.145909	0.187688	0.777402	0.436922	0.592968	NCAPH2
ENSG00000025772	2233.99	-0.471067	0.123079	-3.82736	0.000129524	0.00083493	TOMM34
ENSG00000025796	282.42	-0.478931	0.187423	-2.55534	0.0106083	0.0345604	SEC63
ENSG00000025800	1408.31	-0.149294	0.168962	-0.883599	0.376913	0.535444	KPNA6
ENSG00000026025	34.9684	-1.2553	0.439867	-2.85382	0.0043197	0.0163967	VIM
ENSG00000026036	9.48617	0.0990002	0.541417	0.182854	0.854913	0.91192	RTEL1-TNFRSF6B
ENSG00000026103	732.004	2.87186	0.218796	13.1258	2.34435e-39	7.39801e-37	FAS
ENSG00000026297	293.396	0.0531542	0.268695	0.197823	0.843183	0.903085	RNASET2
ENSG00000026508	7035.31	0.216094	0.178313	1.21188	0.225558	0.372975	CD44
ENSG00000026559	482.853	-0.41083	0.121681	-3.3763	0.00073469	0.00368673	KCNG1
ENSG00000026652	186.165	0.606203	0.169798	3.57014	0.000356791	0.00200325	AGPAT4
ENSG00000026950	73.1292	-0.0279802	0.318049	-0.0879745	0.929897	0.957906	BTN3A1
ENSG00000027001	322.437	-1.1546	0.219553	-5.25883	1.44971e-07	1.93179e-06	MIPEP
ENSG00000027075	369.568	0.935416	0.199158	4.69687	2.64183e-06	2.66196e-05	PRKCH
ENSG00000027697	303.594	0.459391	0.189894	2.41919	0.015555	0.0472815	IFNGR1
ENSG00000027847	368.55	-0.37385	0.184244	-2.0291	0.042448	0.105229	B4GALT7
ENSG00000027869	118.644	1.13517	0.244943	4.63444	3.57898e-06	3.463e-05	SH2D2A
ENSG00000028116	266.581	-0.0876426	0.16447	-0.532879	0.594117	0.728738	VRK2
ENSG00000028137	11.6535	0.233388	0.618134	0.377568	0.705751	0.810735	TNFRSF1B
ENSG00000028203	470.585	0.299458	0.229894	1.30259	0.192713	0.332731	VEZT
ENSG00000028310	829.495	-0.112125	0.153526	-0.73033	0.465189	0.619226	BRD9
ENSG00000028528	1269.68	-0.500572	0.111862	-4.47489	7.64499e-06	6.78558e-05	SNX1
ENSG00000028839	431.251	0.310647	0.186878	1.6623	0.0964536	0.198174	TBPL1
ENSG00000029153	288.824	-0.349564	0.205398	-1.70188	0.088777	0.185755	ARNTL2
ENSG00000029363	949.685	-0.329863	0.186468	-1.76901	0.0768925	0.166829	BCLAF1
ENSG00000029364	1172.02	0.460174	0.195451	2.35443	0.0185514	0.0544449	SLC39A9
ENSG00000029534	65.7802	1.39199	0.3346	4.16016	3.18021e-05	0.00024077	ANK1
ENSG00000029639	344.022	-0.749381	0.145907	-5.13603	2.80597e-07	3.52269e-06	TFB1M
ENSG00000029725	797.454	-0.0977832	0.171905	-0.568819	0.569479	0.708278	RABEP1
ENSG00000029993	1474.33	-0.598035	0.128793	-4.64338	3.42756e-06	3.32809e-05	HMGB3
ENSG00000030066	591.312	-0.72369	0.197305	-3.66788	0.000244566	0.00144207	NUP160
ENSG00000030110	767.753	0.604638	0.166861	3.62361	0.000290523	0.0016773	BAK1
ENSG00000030582	3667.1	0.37372	0.225243	1.65919	0.0970778	0.199243	GRN
ENSG00000031003	191.614	-0.372045	0.259146	-1.43566	0.1511	0.278105	FAM13B
ENSG00000031081	40.28	1.39375	0.381358	3.6547	0.000257483	0.00150914	ARHGAP31
ENSG00000031691	132.405	0.785681	0.261543	3.00402	0.00266437	0.0108744	CENPQ
ENSG00000031698	3412.34	0.445997	0.136964	3.25631	0.00112872	0.00528923	SARS1
ENSG00000031823	2087.88	-0.314961	0.143408	-2.19626	0.0280731	0.0761171	RANBP3
ENSG00000032219	53.2836	-0.0443359	0.306096	-0.144843	0.884835	0.929485	ARID4A
ENSG00000032389	1195.03	0.0419995	0.134046	0.313322	0.754036	0.845231	EIPR1
ENSG00000032444	1492.69	-0.516617	0.160916	-3.21047	0.00132517	0.0060686	PNPLA6
ENSG00000032742	69.782	-1.03435	0.264948	-3.90397	9.46265e-05	0.000636574	IFT88
ENSG00000033011	917.231	-0.103646	0.151188	-0.685542	0.493002	0.644388	ALG1
ENSG00000033030	379.595	-0.505873	0.163139	-3.10087	0.00192952	0.00827406	ZCCHC8
ENSG00000033050	861.617	-0.389024	0.215625	-1.80417	0.071205	0.157584	ABCF2
ENSG00000033100	336.978	-0.0853702	0.182597	-0.467534	0.640118	0.763314	CHPF2
ENSG00000033170	574.825	0.266194	0.137088	1.94178	0.0521642	0.124088	FUT8
ENSG00000033178	318.781	-0.0181801	0.279817	-0.0649713	0.948197	0.969279	UBA6
ENSG00000033327	89.3553	1.47885	0.279982	5.28195	1.2782e-07	1.7131e-06	GAB2
ENSG00000033627	563.636	-0.283765	0.187191	-1.51591	0.129541	0.248333	ATP6V0A1
ENSG00000033800	373.848	-0.068142	0.159752	-0.426549	0.669708	0.785114	PIAS1
ENSG00000033867	123.323	0.0349369	0.351371	0.0994304	0.920797	0.952631	SLC4A7
ENSG00000034053	8.08957	0.294978	0.647597	0.455496	0.648752	0.769185	APBA2
ENSG00000034152	2947.66	0.675834	0.151361	4.46504	8.00526e-06	7.06182e-05	MAP2K3
ENSG00000034510	43542.7	0.191736	0.217033	0.883442	0.376997	0.53551	TMSB10
ENSG00000034533	57.8004	-0.366649	0.295906	-1.23908	0.215317	0.360347	ASTE1
ENSG00000034677	153.549	0.196316	0.26317	0.745966	0.455688	0.61115	RNF19A
ENSG00000034693	215.82	-0.548195	0.212149	-2.584	0.00976605	0.032299	PEX3
ENSG00000034713	1510.69	0.996448	0.122793	8.11487	4.86321e-16	2.38607e-14	GABARAPL2
ENSG00000035115	318.966	0.498949	0.177794	2.80633	0.00501095	0.0186234	SH3YL1
ENSG00000035141	2297.97	-0.129607	0.155261	-0.83477	0.403847	0.562091	FAM136A
ENSG00000035403	1304.9	-0.356973	0.181706	-1.96456	0.0494647	0.118888	VCL
ENSG00000035499	393.99	-1.23585	0.184075	-6.71385	1.89562e-11	5.21201e-10	DEPDC1B
ENSG00000035664	39.1681	-0.357735	0.390652	-0.915737	0.359805	0.518657	DAPK2
ENSG00000035681	540.687	-0.423352	0.149197	-2.83754	0.00454627	0.0171675	NSMAF
ENSG00000035687	476.65	-0.571432	0.203509	-2.8079	0.00498654	0.0185476	ADSS2
ENSG00000035862	2789.49	0.672653	0.121971	5.51487	3.49035e-08	5.30816e-07	TIMP2
ENSG00000035928	796.485	-0.136148	0.197071	-0.690861	0.489653	0.641769	RFC1
ENSG00000036054	166.014	0.232702	0.223334	1.04194	0.297438	0.453888	TBC1D23
ENSG00000036257	673.848	-0.427605	0.134948	-3.16866	0.00153143	0.00682409	CUL3
ENSG00000036448	77.4344	0.414203	0.264125	1.5682	0.116833	0.229973	MYOM2
ENSG00000036549	546.2	0.341494	0.232269	1.47025	0.141493	0.265096	ZZZ3
ENSG00000036672	187.43	0.898814	0.191723	4.6881	2.7576e-06	2.74869e-05	USP2
ENSG00000037042	260.26	-0.0785664	0.188455	-0.416897	0.676754	0.789442	TUBG2
ENSG00000037241	903.683	-0.188811	0.202513	-0.932337	0.351162	0.509977	RPL26L1
ENSG00000037474	1461.54	-1.03714	0.162958	-6.36447	1.95971e-10	4.49762e-09	NSUN2
ENSG00000037637	674.833	0.1325	0.132533	0.999755	0.317429	0.475049	FBXO42
ENSG00000037749	90.9554	-0.0415635	0.27299	-0.152253	0.878987	0.925794	MFAP3
ENSG00000037757	370.012	0.474961	0.163816	2.89936	0.00373928	0.0144906	MRI1
ENSG00000037897	692.535	-0.679725	0.149349	-4.55124	5.33315e-06	4.95654e-05	METTL1
ENSG00000038002	34.5371	-0.664481	0.360151	-1.84501	0.0650366	0.147095	AGA
ENSG00000038210	263.159	-0.183685	0.196886	-0.932947	0.350847	0.509786	PI4K2B
ENSG00000038219	244.797	0.251847	0.18528	1.35928	0.174058	0.308659	BOD1L1
ENSG00000038274	1282.09	0.146597	0.154014	0.951841	0.341177	0.500978	MAT2B
ENSG00000038358	608.669	-0.60209	0.285206	-2.11107	0.0347664	0.0901965	EDC4
ENSG00000038382	343.615	-0.39622	0.249872	-1.58569	0.112809	0.223894	TRIO
ENSG00000038427	371.683	0.604766	0.289835	2.08659	0.0369252	0.0945081	VCAN
ENSG00000038532	553.876	0.460262	0.158564	2.90269	0.00369978	0.0143536	CLEC16A
ENSG00000039068	810.648	0.473436	0.226389	2.09125	0.0365055	0.093693	CDH1
ENSG00000039123	574.073	-0.768887	0.179191	-4.29089	1.77959e-05	0.0001445	MTREX
ENSG00000039319	111.565	0.10795	0.273952	0.394049	0.693545	0.801709	ZFYVE16
ENSG00000039523	1315.64	-0.0584836	0.159147	-0.367483	0.713259	0.816056	RIPOR1
ENSG00000039560	602.822	-0.181318	0.159522	-1.13663	0.255693	0.408644	RAI14
ENSG00000039650	462.341	-0.387698	0.149145	-2.59947	0.00933692	0.0311717	PNKP
ENSG00000040199	201.579	-0.781832	0.239541	-3.26388	0.00109897	0.00517435	PHLPP2
ENSG00000040275	271.333	-0.779872	0.204833	-3.80736	0.000140458	0.000896257	SPDL1
ENSG00000040341	280.97	-0.0731086	0.171563	-0.426134	0.670011	0.785225	STAU2
ENSG00000040487	273.591	-0.00675759	0.200599	-0.0336871	0.973127	0.982681	SLC66A1
ENSG00000040531	393.106	0.124582	0.182923	0.681061	0.495833	0.646809	CTNS
ENSG00000040608	567.978	0.202709	0.179046	1.13216	0.257566	0.410833	RTN4R
ENSG00000040633	1292.68	-0.30161	0.143058	-2.1083	0.0350052	0.0906805	PHF23
ENSG00000040933	332.095	0.326427	0.161937	2.01576	0.0438247	0.107891	INPP4A
ENSG00000041353	47.4014	1.53522	0.457658	3.35451	0.00079505	0.00394542	RAB27B
ENSG00000041357	3380.51	-0.215527	0.147218	-1.464	0.143194	0.267471	PSMA4
ENSG00000041802	951.327	-0.234629	0.124196	-1.88918	0.0588672	0.136388	LSG1
ENSG00000041880	331.735	0.586733	0.159514	3.67826	0.000234831	0.00139462	PARP3
ENSG00000041988	684.769	0.216121	0.184545	1.1711	0.241557	0.391917	THAP3
ENSG00000042088	395.304	-0.770818	0.158498	-4.86328	1.15459e-06	1.26931e-05	TDP1
ENSG00000042286	1592.48	0.445954	0.127295	3.5033	0.000459527	0.00247403	AIFM2
ENSG00000042317	54.378	0.309175	0.312887	0.988139	0.323085	0.481334	SPATA7
ENSG00000042429	100.104	-0.63451	0.257164	-2.46734	0.0136122	0.0423928	MED17
ENSG00000042445	1301.67	0.248002	0.162846	1.52292	0.127778	0.245843	RETSAT
ENSG00000042493	2966.45	0.502823	0.170437	2.9502	0.00317573	0.0126492	CAPG
ENSG00000042753	3703.66	-0.00267428	0.139531	-0.0191662	0.984709	0.990544	AP2S1
ENSG00000043039	9.19362	0.724273	0.669908	1.08115	0.279629	0.434982	BARX2
ENSG00000043093	336.136	0.506062	0.228891	2.21093	0.0270407	0.0738804	DCUN1D1
ENSG00000043143	707.04	-0.516184	0.215246	-2.39811	0.01648	0.0495398	JADE2
ENSG00000043355	242.926	-0.76603	0.165514	-4.62818	3.68887e-06	3.56436e-05	ZIC2
ENSG00000043514	577.656	-0.381904	0.132852	-2.87467	0.00404456	0.015458	TRIT1
ENSG00000043591	16.1789	0.813192	0.539068	1.50851	0.131423	0.251108	ADRB1
ENSG00000044090	458.511	-0.0439817	0.207118	-0.212351	0.831833	0.896729	CUL7
ENSG00000044115	3398.17	-0.327904	0.202465	-1.61956	0.105326	0.212659	CTNNA1
ENSG00000044446	192.387	-1.01698	0.231742	-4.3884	1.14186e-05	9.71494e-05	PHKA2
ENSG00000044459	38.1998	-0.138572	0.359785	-0.385154	0.700124	0.806234	CNTLN
ENSG00000044574	6245.26	-0.64856	0.231183	-2.8054	0.00502539	0.0186633	HSPA5
ENSG00000046604	2124.05	0.750265	0.198791	3.77413	0.000160565	0.0010002	DSG2
ENSG00000046647	102.137	-0.12904	0.218547	-0.590445	0.554892	0.695745	GEMIN8
ENSG00000046651	76.3295	-0.62001	0.30634	-2.02393	0.0429778	0.106315	OFD1
ENSG00000047056	194.063	-0.23594	0.236953	-0.995728	0.319382	0.477457	WDR37
ENSG00000047188	154.456	-0.776725	0.286207	-2.71386	0.00665038	0.0235563	YTHDC2
ENSG00000047230	192.712	-1.0475	0.223679	-4.68306	2.82627e-06	2.80907e-05	CTPS2
ENSG00000047249	414.884	-0.345019	0.174371	-1.97865	0.0478553	0.115923	ATP6V1H
ENSG00000047315	1521.22	-0.350748	0.190229	-1.84382	0.0652088	0.147391	POLR2B
ENSG00000047346	41.8461	1.88034	0.482165	3.89978	9.62794e-05	0.000646128	FAM214A
ENSG00000047365	73.6692	0.0670934	0.315163	0.212885	0.831417	0.896729	ARAP2
ENSG00000047410	463.832	-0.616122	0.182105	-3.38333	0.000716115	0.00360668	TPR
ENSG00000047578	260.463	-0.404077	0.222396	-1.81693	0.0692286	0.154242	KATNIP
ENSG00000047579	373.792	-0.148895	0.161303	-0.923079	0.355966	0.51485	DTNBP1
ENSG00000047597	49.5733	-0.551965	0.296501	-1.8616	0.0626601	0.143216	XK
ENSG00000047621	170.298	0.648758	0.214298	3.02735	0.00246704	0.0101828	C12orf4
ENSG00000047634	69.0661	0.832521	0.322241	2.58353	0.00977937	0.0323224	SCML1
ENSG00000047644	100.038	-0.411624	0.214441	-1.91952	0.0549188	0.129245	WWC3
ENSG00000047849	3441.92	-0.641777	0.184661	-3.47544	0.000510024	0.00269368	MAP4
ENSG00000047932	288.112	-0.179258	0.186335	-0.96202	0.33604	0.496087	GOPC
ENSG00000048028	266.142	-0.694995	0.221019	-3.14451	0.00166366	0.00730547	USP28
ENSG00000048052	14.6139	0.590726	0.581406	1.01603	0.309615	0.466523	HDAC9
ENSG00000048140	1063.93	-0.15154	0.115197	-1.31549	0.188345	0.3271	TSPAN17
ENSG00000048162	1362.31	-0.302851	0.189782	-1.59578	0.110538	0.220711	NOP16
ENSG00000048342	183.047	-0.150419	0.176848	-0.850554	0.395017	0.553752	CC2D2A
ENSG00000048392	1022.04	1.3796	0.23414	5.89221	3.81057e-09	6.97099e-08	RRM2B
ENSG00000048405	203.135	0.24439	0.273851	0.892422	0.372167	0.531148	ZNF800
ENSG00000048471	77.4795	-0.648632	0.335607	-1.93271	0.0532719	0.126247	SNX29
ENSG00000048544	1257.42	-0.0273724	0.132131	-0.207161	0.835884	0.89857	MRPS10
ENSG00000048649	264.285	0.203619	0.247593	0.822394	0.410853	0.568557	RSF1
ENSG00000048707	408.647	0.230514	0.213357	1.08042	0.279957	0.435249	VPS13D
ENSG00000048828	2641.7	0.090076	0.153315	0.587523	0.556853	0.697565	FAM120A
ENSG00000048991	963.972	0.0551658	0.17662	0.312342	0.75478	0.845714	R3HDM1
ENSG00000049089	72.87	-0.098746	0.240274	-0.410972	0.681093	0.792374	COL9A2
ENSG00000049130	3996.18	-0.512662	0.268272	-1.91098	0.0560073	0.131162	KITLG
ENSG00000049167	235.151	-0.0408072	0.226457	-0.180199	0.856997	0.91309	ERCC8
ENSG00000049239	107.606	-0.933118	0.337832	-2.76207	0.00574353	0.0208986	H6PD
ENSG00000049245	1321.82	-0.00812798	0.150237	-0.054101	0.956855	0.97397	VAMP3
ENSG00000049246	54.9702	-0.505818	0.3555	-1.42283	0.154784	0.283346	PER3
ENSG00000049247	36.3381	-0.0770244	0.335475	-0.229598	0.818404	0.888888	UTS2
ENSG00000049283	1422.16	1.35241	0.145437	9.29893	1.41867e-20	1.11922e-18	EPN3
ENSG00000049323	68.8894	0.0816903	0.296501	0.275514	0.782921	0.864276	LTBP1
ENSG00000049449	924.542	-0.22093	0.212051	-1.04187	0.29747	0.453888	RCN1
ENSG00000049541	2392.72	-0.269311	0.182507	-1.47562	0.140046	0.263299	RFC2
ENSG00000049618	376.947	-0.364165	0.261062	-1.39494	0.163035	0.294681	ARID1B
ENSG00000049656	2864.46	-0.17495	0.111128	-1.57431	0.115415	0.227892	CLPTM1L
ENSG00000049759	744.058	0.347126	0.137692	2.52104	0.011701	0.0374783	NEDD4L
ENSG00000049769	25.2582	1.82002	0.426541	4.26692	1.98189e-05	0.000159067	PPP1R3F
ENSG00000049860	1128.16	0.151348	0.178803	0.84645	0.397302	0.556046	HEXB
ENSG00000049883	272.043	-0.0847645	0.161782	-0.523943	0.600318	0.733235	PTCD2
ENSG00000050130	660.259	0.21238	0.17166	1.23721	0.216008	0.361056	JKAMP
ENSG00000050327	315.513	0.563384	0.182567	3.0859	0.00202939	0.00863301	ARHGEF5
ENSG00000050344	448.058	-0.0210578	0.206691	-0.101881	0.918851	0.951171	NFE2L3
ENSG00000050393	1008.71	0.241	0.134829	1.78744	0.0738664	0.161993	MCUR1
ENSG00000050405	1178.87	0.728111	0.201771	3.6086	0.000307848	0.00176194	LIMA1
ENSG00000050426	592.488	-0.767009	0.12349	-6.21108	5.26233e-10	1.12585e-08	LETMD1
ENSG00000050438	18.2788	-0.101138	0.538851	-0.187692	0.851118	0.908919	SLC4A8
ENSG00000050555	361.499	0.835828	0.205213	4.07297	4.6417e-05	0.000334458	LAMC3
ENSG00000050748	571.432	-0.0106663	0.149135	-0.071521	0.942983	0.966439	MAPK9
ENSG00000050820	1789.07	0.280317	0.173291	1.61761	0.105747	0.213168	BCAR1
ENSG00000051009	371.895	-0.473625	0.166208	-2.8496	0.00437748	0.0165933	FAM160A2
ENSG00000051108	685.23	-0.516591	0.172283	-2.9985	0.00271312	0.0110345	HERPUD1
ENSG00000051128	880.642	0.215343	0.131175	1.64164	0.100664	0.205034	HOMER3
ENSG00000051180	454.89	-0.535518	0.18446	-2.90317	0.00369406	0.0143434	RAD51
ENSG00000051341	192.681	-0.468579	0.222803	-2.1031	0.0354567	0.0916449	POLQ
ENSG00000051382	494.737	0.115784	0.217851	0.531482	0.595085	0.72941	PIK3CB
ENSG00000051523	4537.09	0.22541	0.202506	1.1131	0.265665	0.419797	CYBA
ENSG00000051596	704.193	-0.162934	0.172893	-0.942394	0.345991	0.505864	THOC3
ENSG00000051620	1369.4	0.441498	0.186704	2.36469	0.0180449	0.0532753	HEBP2
ENSG00000051825	153.106	-0.712296	0.286238	-2.48848	0.0128291	0.0404598	MPHOSPH9
ENSG00000052126	153.657	-0.251706	0.228979	-1.09925	0.271658	0.426259	PLEKHA5
ENSG00000052344	806.034	0.343988	0.15975	2.15328	0.0312963	0.082961	PRSS8
ENSG00000052723	559.56	0.526558	0.165299	3.18549	0.0014451	0.006502	SIKE1
ENSG00000052749	1108.86	-0.291299	0.174204	-1.67217	0.0944913	0.195008	RRP12
ENSG00000052795	44.5383	0.0569178	0.398951	0.142668	0.886552	0.930303	FNIP2
ENSG00000052802	937.066	0.259834	0.247752	1.04876	0.294287	0.451085	MSMO1
ENSG00000052841	512.351	0.423294	0.140039	3.02269	0.00250537	0.0103134	TTC17
ENSG00000053108	8.73603	1.36187	0.666296	2.04394	0.0409592	0.10249	FSTL4
ENSG00000053254	295.445	0.521214	0.168725	3.08913	0.00200744	0.00855797	FOXN3
ENSG00000053371	1228.63	-0.0445924	0.132761	-0.335885	0.736958	0.833278	AKR7A2
ENSG00000053372	2631.03	-0.611584	0.174468	-3.50543	0.00045587	0.0024553	MRTO4
ENSG00000053501	326.259	-0.029472	0.207331	-0.14215	0.886962	0.930644	USE1
ENSG00000053747	598.297	3.67482	0.172998	21.242	3.91272e-100	1.08656e-96	LAMA3
ENSG00000053770	342.653	0.368996	0.186694	1.97647	0.0481011	0.116316	AP5M1
ENSG00000053900	176.81	-0.682525	0.224665	-3.03797	0.00238178	0.00987195	ANAPC4
ENSG00000053918	70.079	-1.6377	0.294735	-5.55652	2.75207e-08	4.31293e-07	KCNQ1
ENSG00000054116	1893.19	0.00501898	0.151583	0.0331104	0.973587	0.982931	TRAPPC3
ENSG00000054118	2054.52	-0.764684	0.193633	-3.94914	7.84325e-05	0.000540196	THRAP3
ENSG00000054148	3754.5	1.58281	0.209751	7.54612	4.48422e-14	1.69194e-12	PHPT1
ENSG00000054179	393.384	0.430443	0.187075	2.30092	0.0213962	0.0609284	ENTPD2
ENSG00000054267	156.385	-0.320298	0.295984	-1.08215	0.279188	0.434351	ARID4B
ENSG00000054277	68.9259	0.980266	0.254191	3.85642	0.000115059	0.000753936	OPN3
ENSG00000054282	445.216	0.177145	0.180149	0.983329	0.325445	0.484279	SDCCAG8
ENSG00000054392	106.661	2.15766	0.294903	7.31651	2.54509e-13	8.90141e-12	HHAT
ENSG00000054523	504.906	-0.25585	0.204428	-1.25154	0.210736	0.354718	KIF1B
ENSG00000054598	414.419	-0.767709	0.18973	-4.04633	5.2026e-05	0.000370832	FOXC1
ENSG00000054611	372.712	-1.08926	0.14976	-7.27338	3.5059e-13	1.20196e-11	TBC1D22A
ENSG00000054654	145.909	-0.506279	0.283811	-1.78386	0.0744465	0.162855	SYNE2
ENSG00000054690	112.268	-1.84398	0.320816	-5.74779	9.04177e-09	1.52917e-07	PLEKHH1
ENSG00000054793	396.948	0.325179	0.182146	1.78526	0.0742191	0.162519	ATP9A
ENSG00000054965	768.054	0.265821	0.139878	1.90037	0.0573849	0.133687	FAM168A
ENSG00000054967	414.304	0.333843	0.133728	2.49644	0.0125446	0.0397857	RELT
ENSG00000055044	1008.16	-0.979004	0.157765	-6.20547	5.45345e-10	1.16315e-08	NOP58
ENSG00000055070	5425.12	0.673164	0.161122	4.17798	2.94116e-05	0.000224384	SZRD1
ENSG00000055118	409.672	0.374991	0.169838	2.20793	0.0272488	0.0743029	KCNH2
ENSG00000055130	1198.56	-0.478352	0.125125	-3.82299	0.000131842	0.000847122	CUL1
ENSG00000055147	158.842	-0.164335	0.203318	-0.808262	0.41894	0.575939	FAM114A2
ENSG00000055163	2729.05	1.98108	0.151048	13.1156	2.67992e-39	7.91718e-37	CYFIP2
ENSG00000055208	1071.78	0.530362	0.23761	2.23207	0.0256101	0.0707092	TAB2
ENSG00000055211	335.676	0.171078	0.174262	0.98173	0.326233	0.485193	GINM1
ENSG00000055332	615.207	0.0768423	0.158118	0.485979	0.626982	0.753702	EIF2AK2
ENSG00000055483	1301.18	-0.56475	0.150089	-3.76277	0.00016804	0.00104209	USP36
ENSG00000055609	147.749	0.0340857	0.235667	0.144635	0.884999	0.929517	KMT2C
ENSG00000055732	70.0612	0.223977	0.339544	0.659638	0.509486	0.658012	MCOLN3
ENSG00000055917	1077.42	0.18769	0.185907	1.00959	0.312691	0.469987	PUM2
ENSG00000055950	2442.88	-0.0504924	0.177229	-0.2849	0.775721	0.859468	MRPL43
ENSG00000056050	220.201	-0.527735	0.180608	-2.92198	0.00347812	0.0136345	HPF1
ENSG00000056097	795.601	-0.295118	0.281405	-1.04873	0.294303	0.451085	ZFR
ENSG00000056277	158.754	-0.38759	0.225326	-1.72013	0.0854089	0.180503	ZNF280C
ENSG00000056586	660.393	0.425833	0.174109	2.44578	0.0144539	0.0443618	RC3H2
ENSG00000056736	297.523	0.415804	0.168064	2.47408	0.0133582	0.0418214	IL17RB
ENSG00000056972	385.475	0.141974	0.16337	0.869036	0.384827	0.543518	TRAF3IP2
ENSG00000057019	7948.02	-0.297896	0.19274	-1.54559	0.122204	0.238119	DCBLD2
ENSG00000057252	413.765	0.332806	0.205588	1.6188	0.10549	0.212812	SOAT1
ENSG00000057294	301.031	0.224214	0.209786	1.06877	0.285171	0.44128	PKP2
ENSG00000057608	2393.87	-0.6553	0.13435	-4.87755	1.07414e-06	1.1903e-05	GDI2
ENSG00000057663	560.54	0.334488	0.15949	2.09724	0.0359726	0.0926335	ATG5
ENSG00000057704	205.489	1.31035	0.223477	5.86346	4.53309e-09	8.15939e-08	TMCC3
ENSG00000057757	1400.55	-0.32218	0.134508	-2.39525	0.0166089	0.049841	PITHD1
ENSG00000057935	705.334	0.0527265	0.125382	0.420526	0.674101	0.787538	MTA3
ENSG00000058056	353.227	-1.55394	0.183785	-8.4552	2.78616e-17	1.57901e-15	USP13
ENSG00000058063	384.138	0.246375	0.200645	1.22791	0.21948	0.365317	ATP11B
ENSG00000058085	578.339	1.43271	0.235675	6.07918	1.20797e-09	2.4238e-08	LAMC2
ENSG00000058091	154.64	0.492825	0.238394	2.06727	0.0387088	0.0981325	CDK14
ENSG00000058262	7533.37	0.559317	0.146437	3.8195	0.000133721	0.000858397	SEC61A1
ENSG00000058272	216.933	-0.223084	0.287616	-0.775631	0.437967	0.594096	PPP1R12A
ENSG00000058335	49.8532	1.19359	0.386872	3.08523	0.00203391	0.00864694	RASGRF1
ENSG00000058404	20.7108	3.00606	0.553733	5.42872	5.6759e-08	8.2265e-07	CAMK2B
ENSG00000058453	259.357	-0.386101	0.238411	-1.61948	0.105345	0.212666	CROCC
ENSG00000058600	1115.64	-0.363282	0.141956	-2.55912	0.0104937	0.0343076	POLR3E
ENSG00000058668	608.579	0.0980794	0.181569	0.540178	0.589074	0.724729	ATP2B4
ENSG00000058729	257.604	-0.398978	0.184705	-2.16009	0.0307661	0.0817739	RIOK2
ENSG00000058799	418.513	0.250722	0.151582	1.65403	0.0981209	0.200825	YIPF1
ENSG00000058804	965.235	-0.767289	0.17001	-4.5132	6.38558e-06	5.79881e-05	NDC1
ENSG00000058866	203.684	0.0531326	0.172425	0.308149	0.757969	0.84758	DGKG
ENSG00000059122	1536.29	0.96714	0.158125	6.11628	9.57822e-10	1.95127e-08	FLYWCH1
ENSG00000059145	393.191	0.194421	0.183753	1.05805	0.29003	0.446658	UNKL
ENSG00000059377	10.3338	-0.272079	0.710079	-0.383167	0.701596	0.807298	TBXAS1
ENSG00000059378	296.438	-0.393887	0.156916	-2.51018	0.0120669	0.0384253	PARP12
ENSG00000059573	1121.78	-0.746905	0.208377	-3.58439	0.000337861	0.00191143	ALDH18A1
ENSG00000059588	47.545	-1.32075	0.386556	-3.4167	0.000633857	0.00324166	TARBP1
ENSG00000059691	337.898	-1.29252	0.197198	-6.55442	5.58589e-11	1.42836e-09	GATB
ENSG00000059728	80.6082	2.85887	0.318151	8.9859	2.56614e-19	1.77268e-17	MXD1
ENSG00000059758	143.779	-0.0370713	0.296078	-0.125208	0.900359	0.939467	CDK17
ENSG00000059769	160.269	-0.0775556	0.195472	-0.396761	0.691544	0.800463	DNAJC25
ENSG00000059804	87.8528	1.43168	0.250024	5.72615	1.02735e-08	1.72279e-07	SLC2A3
ENSG00000059915	139.746	-0.142725	0.217856	-0.655136	0.51238	0.660698	PSD
ENSG00000060069	864.952	-0.453976	0.16575	-2.73892	0.0061641	0.0221962	CTDP1
ENSG00000060138	9685.08	0.733299	0.137436	5.33557	9.52456e-08	1.31199e-06	YBX3
ENSG00000060140	108.965	0.234011	0.247337	0.946121	0.344087	0.503811	STYK1
ENSG00000060237	1088.45	-0.0170823	0.226601	-0.0753849	0.939908	0.964926	WNK1
ENSG00000060339	616.322	-0.218653	0.230165	-0.949983	0.342121	0.502045	CCAR1
ENSG00000060491	2437.88	-0.307616	0.197104	-1.56068	0.118599	0.232822	OGFR
ENSG00000060558	66.9533	2.31041	0.335285	6.89088	5.54502e-12	1.63814e-10	GNA15
ENSG00000060566	19.0278	-0.127597	0.575881	-0.221569	0.824649	0.89246	CREB3L3
ENSG00000060642	195.448	0.0311504	0.168101	0.185308	0.852987	0.910426	PIGV
ENSG00000060656	1649.64	1.04059	0.128303	8.1104	5.04539e-16	2.46673e-14	PTPRU
ENSG00000060688	2273.8	-0.502603	0.114546	-4.38779	1.14511e-05	9.73657e-05	SNRNP40
ENSG00000060749	570.624	-0.0643249	0.389489	-0.165152	0.868824	0.919764	QSER1
ENSG00000060762	515.889	0.636186	0.199315	3.19187	0.00141356	0.00640418	MPC1
ENSG00000060971	800.854	-0.38572	0.177218	-2.17653	0.0295154	0.0792538	ACAA1
ENSG00000061273	638.316	-0.410947	0.136371	-3.01344	0.00258301	0.0105891	HDAC7
ENSG00000061337	147.956	1.10983	0.240451	4.61561	3.91939e-06	3.76874e-05	LZTS1
ENSG00000061656	14.3229	0.404295	0.552465	0.731802	0.464289	0.618206	SPAG4
ENSG00000061676	980.63	-0.464641	0.215303	-2.15807	0.0309221	0.0821259	NCKAP1
ENSG00000061794	1067.52	-0.158837	0.122709	-1.29442	0.195522	0.335951	MRPS35
ENSG00000061936	1246.03	-0.0423612	0.150078	-0.282262	0.777743	0.860405	SFSWAP
ENSG00000061938	695.503	0.706173	0.180204	3.91875	8.90084e-05	0.000603458	TNK2
ENSG00000061987	102.407	0.130625	0.335091	0.389819	0.69667	0.804162	MON2
ENSG00000062038	3397.74	0.410492	0.216986	1.89179	0.0585191	0.135857	CDH3
ENSG00000062194	828.9	0.0942688	0.177833	0.530097	0.596045	0.730264	GPBP1
ENSG00000062282	102.309	-0.0902665	0.224588	-0.40192	0.687743	0.79777	DGAT2
ENSG00000062370	13.2672	-1.40134	0.527351	-2.65731	0.00787669	0.0270445	ZNF112
ENSG00000062485	3934.08	-0.503588	0.109617	-4.59405	4.34719e-06	4.11737e-05	CS
ENSG00000062524	45.4622	0.722457	0.359552	2.00932	0.0445029	0.109193	LTK
ENSG00000062582	284.045	0.0337701	0.160361	0.210588	0.833209	0.897153	MRPS24
ENSG00000062598	373.479	-0.0547901	0.169561	-0.323129	0.746597	0.839717	ELMO2
ENSG00000062650	653.973	-0.115326	0.184002	-0.626765	0.530813	0.676116	WAPL
ENSG00000062716	1668.73	0.0954878	0.1468	0.650463	0.515393	0.662983	VMP1
ENSG00000062725	618.386	0.250129	0.191879	1.30358	0.192376	0.332273	APPBP2
ENSG00000062822	885.133	-0.866295	0.207581	-4.17329	3.00236e-05	0.000228551	POLD1
ENSG00000063046	6716.01	-0.803732	0.133334	-6.02796	1.66039e-09	3.26089e-08	EIF4B
ENSG00000063127	15.0863	-1.65578	0.509276	-3.25125	0.00114898	0.00536617	SLC6A16
ENSG00000063169	377.239	-0.0370418	0.218572	-0.169472	0.865426	0.918056	BICRA
ENSG00000063176	369.754	0.216505	0.147253	1.47029	0.141484	0.265096	SPHK2
ENSG00000063177	20584.1	-0.136687	0.209576	-0.652208	0.514267	0.662332	RPL18
ENSG00000063180	266.942	0.240658	0.230846	1.04251	0.297177	0.453689	CA11
ENSG00000063241	1009.76	-0.224989	0.192786	-1.16704	0.243193	0.393789	ISOC2
ENSG00000063244	6381.65	-0.303155	0.15344	-1.97572	0.0481861	0.11646	U2AF2
ENSG00000063245	3237.85	0.127644	0.148425	0.859984	0.389798	0.548474	EPN1
ENSG00000063322	1012.81	0.0523591	0.116767	0.448408	0.653859	0.77295	MED29
ENSG00000063438	14.8495	1.47242	0.555799	2.6492	0.00806826	0.0276134	AHRR
ENSG00000063587	251.181	0.168884	0.190894	0.884704	0.376316	0.534925	ZNF275
ENSG00000063601	557.131	-0.141319	0.134725	-1.04894	0.294203	0.451034	MTMR1
ENSG00000063660	3235.16	0.553224	0.129973	4.25644	2.07708e-05	0.000164987	GPC1
ENSG00000063761	93.15	-2.08144	0.289535	-7.18891	6.53101e-13	2.17465e-11	ADCK1
ENSG00000063854	808.228	0.349567	0.185526	1.8842	0.0595383	0.137552	HAGH
ENSG00000063978	1519.53	-0.136054	0.160523	-0.847567	0.396679	0.555343	RNF4
ENSG00000064012	400.617	0.0820979	0.144513	0.5681	0.569967	0.708695	CASP8
ENSG00000064042	42.6869	0.179307	0.405601	0.442077	0.658434	0.776266	LIMCH1
ENSG00000064102	577.027	-0.198213	0.12882	-1.53869	0.123881	0.240431	INTS13
ENSG00000064115	1254.71	0.692751	0.196119	3.5323	0.000411954	0.00225108	TM7SF3
ENSG00000064199	116.939	-0.778173	0.227412	-3.42186	0.000621949	0.00318825	SPA17
ENSG00000064225	75.8199	-0.845575	0.226712	-3.72973	0.000191687	0.00116862	ST3GAL6
ENSG00000064270	180.142	0.0187517	0.22809	0.082212	0.934478	0.961484	ATP2C2
ENSG00000064300	426.52	2.01699	0.180595	11.1686	5.81078e-29	8.96474e-27	NGFR
ENSG00000064309	109.139	-0.610148	0.244937	-2.49103	0.0127372	0.0402494	CDON
ENSG00000064313	626.278	0.0666549	0.188512	0.353583	0.723651	0.823813	TAF2
ENSG00000064393	640.114	-0.00622424	0.251451	-0.0247533	0.980252	0.987578	HIPK2
ENSG00000064419	1276.62	-0.656783	0.115222	-5.70013	1.19715e-08	1.99072e-07	TNPO3
ENSG00000064490	625.379	-0.225535	0.150544	-1.49813	0.134099	0.255117	RFXANK
ENSG00000064545	986.312	0.164974	0.157154	1.04976	0.29383	0.45066	TMEM161A
ENSG00000064547	528.544	-0.0374325	0.131701	-0.284224	0.776238	0.859691	LPAR2
ENSG00000064601	2448.63	-0.398569	0.177335	-2.24756	0.0246046	0.0685462	CTSA
ENSG00000064607	1003.84	-0.52985	0.168007	-3.15373	0.00161196	0.00711083	SUGP2
ENSG00000064651	255.918	-0.0250762	0.314556	-0.0797194	0.93646	0.962652	SLC12A2
ENSG00000064652	139.382	0.209754	0.21634	0.969557	0.332267	0.491533	SNX24
ENSG00000064666	8035.84	0.234182	0.158274	1.4796	0.138981	0.261839	CNN2
ENSG00000064687	551.01	-0.921181	0.18457	-4.99096	6.00814e-07	7.03398e-06	ABCA7
ENSG00000064703	353.485	-0.276515	0.173048	-1.59791	0.110063	0.22011	DDX20
ENSG00000064726	1539.8	0.144969	0.206578	0.701765	0.482825	0.635453	BTBD1
ENSG00000064763	64.2116	-0.45981	0.360533	-1.27536	0.202181	0.343862	FAR2
ENSG00000064932	1259.65	0.502297	0.151719	3.3107	0.000930636	0.00450868	SBNO2
ENSG00000064933	147.434	-0.445939	0.227223	-1.96256	0.0496975	0.119283	PMS1
ENSG00000064961	2161.27	-0.377399	0.133134	-2.83473	0.00458638	0.0172831	HMG20B
ENSG00000064995	716.153	0.160085	0.153188	1.04503	0.296011	0.452781	TAF11
ENSG00000064999	484.735	-0.85601	0.294302	-2.90861	0.00363041	0.01412	ANKS1A
ENSG00000065000	2541.49	-0.599018	0.192695	-3.10864	0.00187953	0.00810474	AP3D1
ENSG00000065029	714.831	-0.356647	0.111849	-3.18863	0.00142948	0.00645054	ZNF76
ENSG00000065054	1418.32	0.45521	0.162545	2.80052	0.00510208	0.0189115	SLC9A3R2
ENSG00000065057	489.789	-0.752032	0.226101	-3.32608	0.000880763	0.00430007	NTHL1
ENSG00000065060	394.747	-0.23318	0.269648	-0.864756	0.387173	0.546053	UHRF1BP1
ENSG00000065135	979.956	-0.155552	0.203368	-0.764877	0.444345	0.599993	GNAI3
ENSG00000065150	2866.3	-0.431231	0.145723	-2.95925	0.00308387	0.012347	IPO5
ENSG00000065154	2474.84	-0.0274338	0.193514	-0.141766	0.887265	0.93084	OAT
ENSG00000065183	977.905	-0.590509	0.179387	-3.29182	0.000995429	0.00474967	WDR3
ENSG00000065243	301.185	0.123599	0.318021	0.388652	0.697534	0.804557	PKN2
ENSG00000065268	1602.09	-0.873332	0.148953	-5.86312	4.54246e-09	8.15939e-08	WDR18
ENSG00000065308	684.814	0.171756	0.168315	1.02044	0.307518	0.46433	TRAM2
ENSG00000065320	264.125	1.97662	0.182673	10.8205	2.75254e-27	3.8999e-25	NTN1
ENSG00000065328	652.479	-0.660875	0.200902	-3.28954	0.0010035	0.00478229	MCM10
ENSG00000065357	718.475	1.14684	0.186158	6.16059	7.24745e-10	1.49971e-08	DGKA
ENSG00000065361	506.671	-0.388086	0.145744	-2.66279	0.00774954	0.0266673	ERBB3
ENSG00000065413	13.4836	0.475097	0.595204	0.798207	0.42475	0.58105	ANKRD44
ENSG00000065427	4743.46	-0.353488	0.126745	-2.78897	0.00528766	0.0194694	KARS1
ENSG00000065457	247.51	0.0642023	0.203465	0.315544	0.752348	0.84415	ADAT1
ENSG00000065485	807.102	-0.623522	0.173357	-3.59675	0.000322224	0.00183364	PDIA5
ENSG00000065491	379.68	-0.383978	0.156812	-2.44865	0.0143393	0.0441369	TBC1D22B
ENSG00000065518	3228.9	-0.189928	0.172469	-1.10123	0.270797	0.425389	NDUFB4
ENSG00000065526	660.857	-0.305426	0.217915	-1.40158	0.161041	0.292142	SPEN
ENSG00000065534	34.0261	0.94252	0.428972	2.19716	0.028009	0.0759728	MYLK
ENSG00000065548	1337.53	-0.0181691	0.143362	-0.126736	0.899149	0.938839	ZC3H15
ENSG00000065559	695.611	0.143587	0.158955	0.90332	0.366356	0.525393	MAP2K4
ENSG00000065600	430.485	0.252393	0.178281	1.4157	0.156864	0.286096	PACC1
ENSG00000065613	379.701	-0.406178	0.237003	-1.71381	0.0865635	0.182277	SLK
ENSG00000065615	215.699	0.0233569	0.223043	0.104719	0.916598	0.949836	CYB5R4
ENSG00000065618	207.389	3.12182	0.269865	11.5681	5.98042e-31	1.02516e-28	COL17A1
ENSG00000065621	1549.4	-0.0986876	0.138826	-0.710872	0.477163	0.630264	GSTO2
ENSG00000065665	139.7	0.302695	0.198505	1.52488	0.12729	0.245097	SEC61A2
ENSG00000065675	15.684	-1.07143	0.555642	-1.92827	0.0538218	0.127289	PRKCQ
ENSG00000065717	489.89	0.0390712	0.146751	0.266241	0.790054	0.868903	TLE2
ENSG00000065802	477.586	0.115011	0.165653	0.694291	0.487499	0.639906	ASB1
ENSG00000065809	544.91	0.308353	0.166237	1.8549	0.0636112	0.144746	FAM107B
ENSG00000065833	867.024	0.0627318	0.16348	0.383729	0.70118	0.806885	ME1
ENSG00000065882	1296.93	0.162179	0.147243	1.10144	0.270707	0.425296	TBC1D1
ENSG00000065883	343.98	-0.120974	0.181886	-0.665111	0.505979	0.655225	CDK13
ENSG00000065911	5111.71	0.073963	0.100174	0.738345	0.460305	0.614551	MTHFD2
ENSG00000065923	274.307	0.236989	0.172906	1.37062	0.170493	0.304201	SLC9A7
ENSG00000065970	487.551	0.146556	0.212448	0.689843	0.490293	0.642359	FOXJ2
ENSG00000065978	26710.4	-0.615049	0.177902	-3.45724	0.000545737	0.00285515	YBX1
ENSG00000065989	1167.33	-0.0463114	0.149707	-0.309348	0.757057	0.846991	PDE4A
ENSG00000066027	653.02	-0.249917	0.145287	-1.72016	0.0854037	0.180503	PPP2R5A
ENSG00000066044	2988.8	-0.169071	0.118236	-1.42995	0.152732	0.280662	ELAVL1
ENSG00000066084	517.652	-0.059991	0.221863	-0.270397	0.786855	0.866513	DIP2B
ENSG00000066117	1850.4	-0.210179	0.0999725	-2.10237	0.0355212	0.0917774	SMARCD1
ENSG00000066135	473.108	-0.207662	0.14917	-1.39212	0.163886	0.295758	KDM4A
ENSG00000066136	1635.38	-0.0390608	0.139346	-0.280315	0.779236	0.86144	NFYC
ENSG00000066230	36.5557	-0.156535	0.402568	-0.388841	0.697394	0.804522	SLC9A3
ENSG00000066248	137.613	0.456042	0.203019	2.2463	0.0246848	0.0687422	NGEF
ENSG00000066279	88.6877	-2.22499	0.338214	-6.57865	4.74727e-11	1.22748e-09	ASPM
ENSG00000066322	2271.63	0.497073	0.149632	3.32197	0.000893833	0.00435317	ELOVL1
ENSG00000066379	602.034	0.139426	0.204932	0.680355	0.49628	0.647089	POLR1H
ENSG00000066422	203.347	0.0260955	0.308519	0.084583	0.932593	0.960114	ZBTB11
ENSG00000066427	236.42	1.1067	0.199169	5.55659	2.75092e-08	4.31293e-07	ATXN3
ENSG00000066455	461.359	0.309889	0.121289	2.55497	0.0106196	0.0345892	GOLGA5
ENSG00000066468	219.629	0.289741	0.208262	1.39123	0.164155	0.296149	FGFR2
ENSG00000066557	131.13	-0.135926	0.272718	-0.498413	0.618193	0.746985	LRRC40
ENSG00000066583	1019.43	-0.173234	0.125367	-1.38181	0.167029	0.300074	ISOC1
ENSG00000066629	134.577	-0.20883	0.186135	-1.12193	0.261894	0.415161	EML1
ENSG00000066651	108.508	-0.11443	0.235143	-0.486641	0.626513	0.753629	TRMT11
ENSG00000066654	456.423	-0.136384	0.200718	-0.679478	0.496835	0.647363	THUMPD1
ENSG00000066697	702.097	0.431768	0.149035	2.89708	0.0037665	0.0145717	MSANTD3
ENSG00000066735	317.369	-0.625585	0.223279	-2.80181	0.00508167	0.0188459	KIF26A
ENSG00000066739	62.7317	0.457986	0.295622	1.54923	0.121327	0.236887	ATG2B
ENSG00000066777	197.617	0.0376915	0.27136	0.138899	0.88953	0.932331	ARFGEF1
ENSG00000066827	165.839	0.0359734	0.203559	0.176722	0.859727	0.914736	ZFAT
ENSG00000066855	643.104	0.0155284	0.166193	0.0934362	0.925557	0.955571	MTFR1
ENSG00000066926	714.592	0.0896292	0.173905	0.515391	0.60628	0.737404	FECH
ENSG00000066933	124.51	-0.245022	0.276501	-0.886154	0.375534	0.534197	MYO9A
ENSG00000067048	20.9394	0.543948	0.408916	1.33022	0.183446	0.32088	DDX3Y
ENSG00000067057	4316.71	-0.172822	0.211745	-0.816179	0.414398	0.571619	PFKP
ENSG00000067064	915.346	-0.0688818	0.176171	-0.390995	0.695801	0.803559	IDI1
ENSG00000067066	557.265	0.743075	0.154749	4.8018	1.57247e-06	1.67181e-05	SP100
ENSG00000067082	1219.42	-0.0172951	0.282421	-0.0612388	0.951169	0.970803	KLF6
ENSG00000067113	229.448	0.55327	0.202282	2.73514	0.0062354	0.0223544	PLPP1
ENSG00000067141	512.66	0.155131	0.227211	0.682762	0.494758	0.645831	NEO1
ENSG00000067167	1541.15	0.331271	0.247497	1.33849	0.180738	0.317584	TRAM1
ENSG00000067177	345.826	-0.259542	0.17253	-1.50433	0.132495	0.252706	PHKA1
ENSG00000067182	1999.98	-0.00526395	0.114024	-0.0461654	0.963178	0.977112	TNFRSF1A
ENSG00000067191	244.002	-0.694778	0.16527	-4.2039	2.62356e-05	0.00020283	CACNB1
ENSG00000067208	115.951	0.210398	0.283015	0.743415	0.45723	0.612626	EVI5
ENSG00000067221	69.2695	-0.219562	0.287443	-0.763845	0.444959	0.600417	STOML1
ENSG00000067225	36684.2	0.0423646	0.202561	0.209146	0.834335	0.897763	PKM
ENSG00000067248	232.074	-0.596524	0.21724	-2.74592	0.00603411	0.0218016	DHX29
ENSG00000067334	751.937	-0.262007	0.194693	-1.34575	0.178384	0.314481	DNTTIP2
ENSG00000067365	318.575	-0.137504	0.163116	-0.842982	0.399239	0.557583	METTL22
ENSG00000067369	494.763	-0.724896	0.199795	-3.62819	0.000285412	0.00165261	TP53BP1
ENSG00000067533	491.267	-0.203486	0.151691	-1.34145	0.179773	0.316289	RRP15
ENSG00000067560	12367.9	0.0650116	0.0908985	0.715211	0.474479	0.62804	RHOA
ENSG00000067596	992.206	-0.338924	0.14381	-2.35674	0.018436	0.0542452	DHX8
ENSG00000067601	21.26	-0.0696948	0.392332	-0.177642	0.859004	0.914526	PMS2P4
ENSG00000067606	1057.28	0.153759	0.126431	1.21615	0.223929	0.370812	PRKCZ
ENSG00000067704	902.855	-0.970048	0.235555	-4.11815	3.8193e-05	0.00028193	IARS2
ENSG00000067715	393.51	0.119813	0.204236	0.586639	0.557446	0.697999	SYT1
ENSG00000067798	107.913	0.144028	0.301464	0.477761	0.63282	0.757533	NAV3
ENSG00000067829	1249.84	0.361487	0.161849	2.23348	0.0255172	0.0705507	IDH3G
ENSG00000067836	99.0602	-0.560365	0.201211	-2.78496	0.00535338	0.0196645	ROGDI
ENSG00000067900	255.187	0.065774	0.444866	0.147851	0.88246	0.928043	ROCK1
ENSG00000067955	1296.49	0.194709	0.195762	0.99462	0.319921	0.477809	CBFB
ENSG00000067992	135.992	-0.424712	0.218089	-1.94743	0.0514835	0.122817	PDK3
ENSG00000068001	1348.47	-0.0342756	0.183416	-0.186874	0.85176	0.909535	HYAL2
ENSG00000068024	233.22	-1.22432	0.248763	-4.92163	8.58259e-07	9.68068e-06	HDAC4
ENSG00000068028	657.064	-0.883649	0.156834	-5.63429	1.75778e-08	2.84129e-07	RASSF1
ENSG00000068078	410.016	-0.287724	0.180393	-1.59498	0.110716	0.221003	FGFR3
ENSG00000068079	140.14	-0.827997	0.18916	-4.37722	1.20202e-05	0.000101336	IFI35
ENSG00000068097	478.346	-0.478364	0.142333	-3.36088	0.000776944	0.00386662	HEATR6
ENSG00000068120	2174.57	-0.103965	0.106536	-0.97586	0.329134	0.488459	COASY
ENSG00000068137	761.059	-0.346683	0.156721	-2.2121	0.0269594	0.07373	PLEKHH3
ENSG00000068305	374.75	0.354841	0.181259	1.95765	0.0502711	0.120326	MEF2A
ENSG00000068308	913.896	-0.436707	0.157507	-2.77262	0.00556072	0.0203454	OTUD5
ENSG00000068323	736.464	0.44452	0.118753	3.74323	0.000181672	0.00111517	TFE3
ENSG00000068354	283.998	0.597525	0.166654	3.58543	0.000336524	0.00190487	TBC1D25
ENSG00000068366	349.193	0.0133935	0.236247	0.0566929	0.95479	0.973196	ACSL4
ENSG00000068383	227.166	-0.919663	0.171611	-5.35898	8.36913e-08	1.16789e-06	INPP5A
ENSG00000068394	455.925	-0.664814	0.199466	-3.33297	0.000859249	0.00422325	GPKOW
ENSG00000068400	402.829	-0.38776	0.20528	-1.88893	0.0589017	0.136422	GRIPAP1
ENSG00000068438	1194.83	-0.0866723	0.13064	-0.663442	0.507047	0.656259	FTSJ1
ENSG00000068489	1386.12	-0.475673	0.159924	-2.97437	0.00293588	0.0118358	PRR11
ENSG00000068615	148.052	0.601232	0.216368	2.77874	0.00545701	0.0200134	REEP1
ENSG00000068650	719.035	-0.268674	0.21476	-1.25104	0.21092	0.354898	ATP11A
ENSG00000068654	1385.59	-0.173402	0.164096	-1.05671	0.290644	0.447201	POLR1A
ENSG00000068697	1782.7	0.285442	0.159691	1.78746	0.0738629	0.161993	LAPTM4A
ENSG00000068724	578.582	0.088648	0.142115	0.623775	0.532776	0.677869	TTC7A
ENSG00000068745	1604.21	0.140768	0.134925	1.04331	0.296806	0.453222	IP6K2
ENSG00000068784	217.403	-0.7458	0.169235	-4.4069	1.04859e-05	8.99301e-05	SRBD1
ENSG00000068796	395.22	-0.0742949	0.191629	-0.387702	0.698237	0.804833	KIF2A
ENSG00000068831	110.324	-0.461056	0.285875	-1.61279	0.10679	0.214833	RASGRP2
ENSG00000068878	919.405	-0.181123	0.131494	-1.37743	0.16838	0.301449	PSME4
ENSG00000068885	33.4756	-0.94224	0.380316	-2.47752	0.0132299	0.0414665	IFT80
ENSG00000068903	776.652	1.09543	0.149263	7.33891	2.15338e-13	7.64738e-12	SIRT2
ENSG00000068912	442.485	0.247584	0.179516	1.37918	0.16784	0.301027	ERLEC1
ENSG00000068971	280.782	0.828276	0.151829	5.45531	4.88871e-08	7.1603e-07	PPP2R5B
ENSG00000069011	912.879	0.0612181	0.175483	0.348855	0.727198	0.826416	PITX1
ENSG00000069020	17.083	2.98213	0.622871	4.78772	1.68688e-06	1.77847e-05	MAST4
ENSG00000069248	368.282	-0.9714	0.210612	-4.61228	3.98278e-06	3.8139e-05	NUP133
ENSG00000069275	3077.79	-0.614775	0.112261	-5.47628	4.34365e-08	6.46427e-07	NUCKS1
ENSG00000069329	1368.94	-0.211653	0.139695	-1.51511	0.129744	0.248586	VPS35
ENSG00000069345	1397.99	-0.194679	0.163302	-1.19214	0.233207	0.382481	DNAJA2
ENSG00000069399	457.43	0.269781	0.160534	1.68053	0.0928549	0.192374	BCL3
ENSG00000069424	413.256	0.343455	0.162081	2.11904	0.0340873	0.0888436	KCNAB2
ENSG00000069482	3259.06	-0.0653539	0.207835	-0.314451	0.753179	0.84472	GAL
ENSG00000069509	289.824	0.113249	0.142962	0.792163	0.428266	0.584592	FUNDC1
ENSG00000069535	786.325	0.119186	0.142178	0.838285	0.401871	0.559957	MAOB
ENSG00000069702	81.3885	0.79908	0.333387	2.39686	0.0165365	0.0496881	TGFBR3
ENSG00000069764	9.95859	0.950927	0.625882	1.51934	0.128677	0.247257	PLA2G10
ENSG00000069812	867.562	2.64948	0.133067	19.9108	3.28104e-88	6.50818e-85	HES2
ENSG00000069849	2238.6	-0.265958	0.131704	-2.01937	0.0434492	0.107233	ATP1B3
ENSG00000069869	63.7167	-0.606913	0.304478	-1.99329	0.0462299	0.112664	NEDD4
ENSG00000069943	91.0545	-0.64246	0.274829	-2.33767	0.0194043	0.0565432	PIGB
ENSG00000069956	983.458	0.647018	0.245787	2.63244	0.00847746	0.0286956	MAPK6
ENSG00000069966	452.985	0.167981	0.121658	1.38077	0.167349	0.300484	GNB5
ENSG00000069974	125.874	0.512149	0.216141	2.36951	0.0178117	0.052749	RAB27A
ENSG00000069998	1268.6	-0.703709	0.16033	-4.38913	1.13807e-05	9.6886e-05	HDHD5
ENSG00000070010	2785.83	0.484951	0.155177	3.12516	0.00177711	0.00773405	UFD1
ENSG00000070018	209.4	0.099114	0.235037	0.421695	0.673248	0.787122	LRP6
ENSG00000070047	1828.15	-0.341797	0.23943	-1.42755	0.153422	0.281669	PHRF1
ENSG00000070061	449.56	-0.509356	0.216864	-2.34874	0.0188371	0.0551451	ELP1
ENSG00000070081	214.552	0.44669	0.176895	2.52518	0.011564	0.0371251	NUCB2
ENSG00000070087	2417.68	0.0676586	0.146849	0.460735	0.644989	0.766293	PFN2
ENSG00000070159	580.38	0.112711	0.151869	0.742159	0.457991	0.613054	PTPN3
ENSG00000070182	65.3036	-0.153617	0.360427	-0.426208	0.669956	0.785225	SPTB
ENSG00000070214	659.402	-0.288835	0.185888	-1.55381	0.120229	0.235157	SLC44A1
ENSG00000070269	121.181	-0.446303	0.221136	-2.01823	0.0435673	0.10741	TMEM260
ENSG00000070366	499.421	-0.591417	0.218209	-2.71033	0.00672172	0.0237544	SMG6
ENSG00000070367	511.963	0.348583	0.239119	1.45778	0.144901	0.269879	EXOC5
ENSG00000070371	114.701	-1.05877	0.244957	-4.32228	1.54427e-05	0.000126652	CLTCL1
ENSG00000070404	777.625	0.711173	0.157972	4.50188	6.73535e-06	6.06633e-05	FSTL3
ENSG00000070413	1282.54	-0.37094	0.130289	-2.84705	0.00441258	0.0167081	DGCR2
ENSG00000070423	2556.06	-0.175363	0.154602	-1.13429	0.256675	0.409882	RNF126
ENSG00000070444	310.29	0.469779	0.262592	1.78901	0.0736139	0.161678	MNT
ENSG00000070476	337.594	-0.445227	0.151441	-2.93994	0.00328278	0.0129898	ZXDC
ENSG00000070495	1466.19	-0.185386	0.169889	-1.09122	0.275176	0.430321	JMJD6
ENSG00000070501	708.877	0.271298	0.124278	2.18299	0.0290365	0.0782249	POLB
ENSG00000070540	368.432	0.220268	0.136777	1.61042	0.107307	0.215686	WIPI1
ENSG00000070601	8.45151	0.47532	0.690547	0.688323	0.491249	0.643006	FRMPD1
ENSG00000070610	842.549	-0.0241853	0.145473	-0.166254	0.867957	0.919407	GBA2
ENSG00000070614	1283.73	0.503967	0.143592	3.50972	0.000448572	0.00242634	NDST1
ENSG00000070669	17.0632	-1.47446	0.545946	-2.70074	0.00691848	0.0242952	ASNS
ENSG00000070718	329.051	-0.134272	0.147692	-0.909132	0.36328	0.521898	AP3M2
ENSG00000070731	53.2077	0.733177	0.360878	2.03165	0.0421894	0.104794	ST6GALNAC2
ENSG00000070756	26343.1	-0.685142	0.171189	-4.00226	6.27392e-05	0.000440189	PABPC1
ENSG00000070759	44.1678	-0.873389	0.364554	-2.39578	0.0165853	0.0498024	TESK2
ENSG00000070761	1177.61	-0.25601	0.143198	-1.7878	0.0738082	0.161977	CFAP20
ENSG00000070770	1499.86	-0.27484	0.148082	-1.85599	0.0634548	0.144509	CSNK2A2
ENSG00000070778	115.794	0.192256	0.29679	0.647785	0.517124	0.664778	PTPN21
ENSG00000070785	337.058	-0.442142	0.197905	-2.23411	0.0254758	0.0704644	EIF2B3
ENSG00000070814	2042.85	-0.411968	0.254851	-1.6165	0.105986	0.213524	TCOF1
ENSG00000070831	4658.79	0.183284	0.121375	1.51007	0.131026	0.250557	CDC42
ENSG00000070882	751.808	0.467322	0.181655	2.57258	0.0100943	0.0331975	OSBPL3
ENSG00000070950	335.361	-0.0880146	0.14399	-0.611253	0.541032	0.684548	RAD18
ENSG00000070961	261.17	-0.810502	0.266673	-3.03931	0.00237117	0.00984268	ATP2B1
ENSG00000071051	683.221	-0.0169476	0.124048	-0.136621	0.89133	0.933061	NCK2
ENSG00000071054	1671.69	0.391955	0.169096	2.31795	0.0204522	0.0588249	MAP4K4
ENSG00000071073	67.4148	0.778939	0.276565	2.81648	0.0048553	0.0181177	MGAT4A
ENSG00000071082	9538.95	-0.432907	0.184678	-2.34412	0.0190718	0.0557382	RPL31
ENSG00000071127	6380.26	0.517084	0.124373	4.15754	3.21693e-05	0.00024302	WDR1
ENSG00000071189	192.377	0.0874393	0.267196	0.327248	0.74348	0.837731	SNX13
ENSG00000071205	495.461	-0.444447	0.13956	-3.18464	0.00144934	0.00651343	ARHGAP10
ENSG00000071242	94.1679	-0.452438	0.34576	-1.30853	0.190692	0.330022	RPS6KA2
ENSG00000071243	131.77	-0.170797	0.270574	-0.631242	0.527882	0.673523	ING3
ENSG00000071246	262.764	0.112685	0.199097	0.565978	0.571409	0.709978	VASH1
ENSG00000071282	55.2654	0.295656	0.317019	0.932613	0.35102	0.509877	LMCD1
ENSG00000071462	2399.46	-0.763469	0.163555	-4.66796	3.04204e-06	2.99778e-05	BUD23
ENSG00000071537	287.006	-0.229772	0.286436	-0.802177	0.422451	0.579159	SEL1L
ENSG00000071539	1351.62	-0.69675	0.130436	-5.34169	9.20846e-08	1.27453e-06	TRIP13
ENSG00000071553	1751.43	0.301012	0.158556	1.89846	0.057636	0.134207	ATP6AP1
ENSG00000071564	3818.47	-0.235664	0.151041	-1.56027	0.118696	0.232979	TCF3
ENSG00000071575	144.795	-0.376773	0.261668	-1.43989	0.149899	0.276527	TRIB2
ENSG00000071626	3351.88	-0.470995	0.142675	-3.30118	0.000962784	0.0046305	DAZAP1
ENSG00000071655	1525.65	0.120681	0.203751	0.592296	0.553652	0.695006	MBD3
ENSG00000071794	291.696	-0.392996	0.223567	-1.75785	0.0787733	0.169727	HLTF
ENSG00000071859	1600.92	0.607412	0.191583	3.17048	0.00152186	0.0067858	FAM50A
ENSG00000071889	244.093	0.100872	0.175987	0.573177	0.566525	0.705903	FAM3A
ENSG00000071894	2182.04	-0.443878	0.180199	-2.46327	0.0137677	0.0427566	CPSF1
ENSG00000071967	362.694	0.433449	0.175226	2.47366	0.0133736	0.0418501	CYBRD1
ENSG00000071994	2678.74	0.0789883	0.141988	0.556304	0.578003	0.715212	PDCD2
ENSG00000072042	871.985	-0.279804	0.121329	-2.30616	0.0211017	0.0602749	RDH11
ENSG00000072062	2305.45	0.246332	0.145749	1.69012	0.0910058	0.189249	PRKACA
ENSG00000072071	1598.55	-0.288289	0.122062	-2.36183	0.0181851	0.0536208	ADGRL1
ENSG00000072110	3344.61	0.334594	0.18613	1.79764	0.0722341	0.159297	ACTN1
ENSG00000072121	234.589	-0.645294	0.221166	-2.91769	0.00352636	0.0137809	ZFYVE26
ENSG00000072134	842.982	0.124786	0.147882	0.843826	0.398767	0.557403	EPN2
ENSG00000072135	431.352	-0.727359	0.149292	-4.87205	1.10447e-06	1.22002e-05	PTPN18
ENSG00000072163	80.5118	1.28614	0.294479	4.36752	1.25668e-05	0.000105496	LIMS2
ENSG00000072195	481.532	0.18478	0.140433	1.31579	0.188246	0.327011	SPEG
ENSG00000072201	44.7928	0.793031	0.383752	2.06652	0.0387795	0.0982578	LNX1
ENSG00000072210	1217.97	-0.0700361	0.112961	-0.62	0.535258	0.679906	ALDH3A2
ENSG00000072274	2142.09	-0.273458	0.217803	-1.25553	0.209287	0.352878	TFRC
ENSG00000072310	2094.64	-1.34545	0.165703	-8.1197	4.67355e-16	2.30114e-14	SREBF1
ENSG00000072364	364.592	0.27874	0.452565	0.615911	0.537953	0.682393	AFF4
ENSG00000072401	203.659	0.104988	0.226977	0.462551	0.643687	0.765548	UBE2D1
ENSG00000072415	185.165	0.301767	0.238802	1.26367	0.206348	0.349067	MPP5
ENSG00000072422	12.9555	-0.984279	0.590251	-1.66756	0.0954032	0.19651	RHOBTB1
ENSG00000072501	1068.06	-0.780627	0.266647	-2.92757	0.00341622	0.013445	SMC1A
ENSG00000072506	1624.93	-0.0141148	0.174238	-0.0810089	0.935435	0.961984	HSD17B10
ENSG00000072518	1535.8	-0.140854	0.129627	-1.08661	0.277208	0.432088	MARK2
ENSG00000072571	187.213	-2.28103	0.269821	-8.45385	2.81858e-17	1.59089e-15	HMMR
ENSG00000072657	24.3456	0.459654	0.384097	1.19671	0.231418	0.38022	TRHDE
ENSG00000072682	764.966	0.771103	0.237153	3.2515	0.00114796	0.005365	P4HA2
ENSG00000072736	574.452	0.342213	0.144425	2.36948	0.0178133	0.052749	NFATC3
ENSG00000072756	151.482	-0.430217	0.19815	-2.17117	0.0299185	0.0800575	TRNT1
ENSG00000072778	1310.74	0.0976024	0.188616	0.517467	0.60483	0.736414	ACADVL
ENSG00000072786	547.022	-0.0391413	0.196325	-0.19937	0.841973	0.90221	STK10
ENSG00000072803	872.623	0.272815	0.203789	1.33871	0.180665	0.317535	FBXW11
ENSG00000072849	779.355	0.402758	0.170256	2.36561	0.0180005	0.0531894	DERL2
ENSG00000072864	924.756	-0.00927209	0.196565	-0.0471706	0.962377	0.976703	NDE1
ENSG00000072952	323.8	0.683284	0.185651	3.68048	0.000232796	0.00138431	IRAG1
ENSG00000072954	297.294	0.613484	0.150446	4.07777	4.54689e-05	0.000328992	TMEM38A
ENSG00000072958	1540.27	0.187492	0.166713	1.12464	0.260743	0.414045	AP1M1
ENSG00000073008	1851.57	0.345149	0.138719	2.48811	0.0128424	0.0404896	PVR
ENSG00000073050	723.089	-0.735013	0.228663	-3.21439	0.00130722	0.00599627	XRCC1
ENSG00000073060	2942.16	-0.526181	0.150714	-3.49124	0.000480779	0.00256585	SCARB1
ENSG00000073111	2419.01	-0.947518	0.208213	-4.55072	5.34633e-06	4.96547e-05	MCM2
ENSG00000073150	190.524	1.2622	0.21478	5.87672	4.18465e-09	7.59527e-08	PANX2
ENSG00000073169	335.546	-0.935336	0.199452	-4.68953	2.73839e-06	2.73347e-05	SELENOO
ENSG00000073331	72.9989	-0.760344	0.299433	-2.53928	0.011108	0.0359103	ALPK1
ENSG00000073350	1510.56	-0.468817	0.138366	-3.38824	0.00070344	0.00355419	LLGL2
ENSG00000073417	373.372	-0.318117	0.199959	-1.59091	0.11163	0.222251	PDE8A
ENSG00000073464	68.1282	0.5468	0.232335	2.35349	0.0185979	0.054518	CLCN4
ENSG00000073536	1063.38	-0.834593	0.140511	-5.9397	2.85541e-09	5.37957e-08	NLE1
ENSG00000073578	411.904	-0.277513	0.229546	-1.20896	0.226677	0.374513	SDHA
ENSG00000073584	304.891	-0.738722	0.156843	-4.70995	2.47778e-06	2.52414e-05	SMARCE1
ENSG00000073605	15.2111	-3.3288	0.616255	-5.40166	6.60277e-08	9.42235e-07	GSDMB
ENSG00000073614	255.101	-0.0168219	0.225207	-0.0746953	0.940457	0.96516	KDM5A
ENSG00000073670	54.7222	-1.69243	0.408179	-4.14628	3.37919e-05	0.00025377	ADAM11
ENSG00000073711	50.9717	-0.141954	0.285339	-0.497493	0.618841	0.747444	PPP2R3A
ENSG00000073712	264.803	-0.421035	0.209065	-2.0139	0.0440202	0.108219	FERMT2
ENSG00000073792	1860.79	-0.0833921	0.130951	-0.636818	0.524244	0.670516	IGF2BP2
ENSG00000073803	405.383	0.731508	0.18605	3.93178	8.43181e-05	0.000575876	MAP3K13
ENSG00000073849	330.652	-0.54325	0.200277	-2.71249	0.00667794	0.0236358	ST6GAL1
ENSG00000073910	6.58697	-1.40743	0.845824	-1.66398	0.0961166	0.197628	FRY
ENSG00000073921	791.881	-0.0123025	0.184049	-0.0668435	0.946706	0.968254	PICALM
ENSG00000073969	699.499	0.0566893	0.18008	0.314802	0.752912	0.844578	NSF
ENSG00000074047	79.6407	-0.908303	0.321281	-2.82713	0.00469679	0.0176161	GLI2
ENSG00000074054	448.278	-0.625134	0.148996	-4.19564	2.72103e-05	0.0002092	CLASP1
ENSG00000074071	3092.16	-0.570227	0.185293	-3.07744	0.0020879	0.00884396	MRPS34
ENSG00000074181	675.805	0.650089	0.21226	3.06271	0.00219343	0.00922064	NOTCH3
ENSG00000074201	1584.63	-0.553073	0.115315	-4.79618	1.61722e-06	1.71544e-05	CLNS1A
ENSG00000074211	560.466	-0.349127	0.192018	-1.8182	0.0690339	0.153905	PPP2R2C
ENSG00000074219	469.194	-0.509729	0.137698	-3.70179	0.000214086	0.00128566	TEAD2
ENSG00000074266	367.862	-0.252732	0.175953	-1.43636	0.150901	0.277852	EED
ENSG00000074319	1272.12	0.272444	0.111732	2.43837	0.0147535	0.0451815	TSG101
ENSG00000074356	820.586	0.0639816	0.132493	0.482905	0.629163	0.755201	NCBP3
ENSG00000074370	323.983	-0.391148	0.174015	-2.24778	0.0245901	0.0685197	ATP2A3
ENSG00000074410	60.4723	0.783823	0.254194	3.08357	0.00204534	0.00869018	CA12
ENSG00000074416	409.138	1.53556	0.176792	8.68572	3.76362e-18	2.35396e-16	MGLL
ENSG00000074527	32.5471	2.10242	0.39681	5.2983	1.16884e-07	1.57566e-06	NTN4
ENSG00000074582	716.596	-0.0995151	0.178135	-0.558651	0.5764	0.713972	BCS1L
ENSG00000074590	243.535	0.805357	0.285406	2.82179	0.00477557	0.0178582	NUAK1
ENSG00000074603	317.681	-0.411322	0.214552	-1.91712	0.0552228	0.129851	DPP8
ENSG00000074621	91.0509	0.101325	0.356902	0.283901	0.776486	0.859691	SLC24A1
ENSG00000074657	122.97	0.449054	0.273177	1.64382	0.100213	0.204296	ZNF532
ENSG00000074660	14.3326	1.11289	0.61309	1.81522	0.0694908	0.154727	SCARF1
ENSG00000074695	737.237	0.000788415	0.191884	0.00410881	0.996722	0.99767	LMAN1
ENSG00000074696	1876.74	-0.21936	0.137676	-1.59331	0.111091	0.221497	HACD3
ENSG00000074755	355.049	-0.578419	0.21602	-2.67762	0.00741464	0.0257252	ZZEF1
ENSG00000074800	37140.7	-0.343685	0.172722	-1.98981	0.0466118	0.113385	ENO1
ENSG00000074842	1205.39	-0.0900761	0.14771	-0.609817	0.541983	0.685439	MYDGF
ENSG00000074855	249.766	-0.458859	0.17391	-2.63849	0.00832768	0.0283059	ANO8
ENSG00000074935	180.143	-0.673905	0.207818	-3.24276	0.00118377	0.00550458	TUBE1
ENSG00000074964	386.574	-0.272136	0.140704	-1.9341	0.0531005	0.125899	ARHGEF10L
ENSG00000074966	12.986	0.71034	0.516973	1.37404	0.16943	0.302967	TXK
ENSG00000075043	945.899	-1.01009	0.171233	-5.89893	3.65873e-09	6.72591e-08	KCNQ2
ENSG00000075089	200.038	-0.208102	0.270973	-0.767979	0.442499	0.598491	ACTR6
ENSG00000075131	411.256	-0.369329	0.14106	-2.61823	0.00883865	0.0297298	TIPIN
ENSG00000075142	1414.45	-0.151664	0.141116	-1.07474	0.28249	0.438059	SRI
ENSG00000075151	361.326	0.0161574	0.232095	0.0696153	0.9445	0.967301	EIF4G3
ENSG00000075188	721.615	-0.931284	0.151765	-6.13634	8.44422e-10	1.73444e-08	NUP37
ENSG00000075213	41.0777	-0.192513	0.336248	-0.572533	0.566961	0.706221	SEMA3A
ENSG00000075218	758.516	-0.774677	0.236554	-3.27485	0.00105719	0.00499457	GTSE1
ENSG00000075223	104.671	1.00283	0.388319	2.58249	0.00980908	0.0324052	SEMA3C
ENSG00000075234	598.241	-0.451089	0.154396	-2.92164	0.00348196	0.013642	TTC38
ENSG00000075239	1106.17	-0.642675	0.149198	-4.30752	1.65096e-05	0.00013501	ACAT1
ENSG00000075240	337.933	0.72986	0.154806	4.71468	2.42096e-06	2.46806e-05	GRAMD4
ENSG00000075275	408.586	-0.0538846	0.19926	-0.270423	0.786835	0.866513	CELSR1
ENSG00000075292	498.984	-0.26079	0.189214	-1.37828	0.168117	0.3012	ZNF638
ENSG00000075303	157.745	0.0853728	0.292139	0.292233	0.770108	0.856053	SLC25A40
ENSG00000075336	623.403	-0.0401814	0.132156	-0.304045	0.761093	0.84991	TIMM21
ENSG00000075391	138.953	-0.0583887	0.256079	-0.22801	0.819638	0.889748	RASAL2
ENSG00000075399	46.611	-0.895037	0.344112	-2.601	0.00929516	0.0310771	VPS9D1
ENSG00000075407	300.883	0.840956	0.289624	2.90361	0.00368888	0.0143353	ZNF37A
ENSG00000075413	1271.19	0.259961	0.11326	2.29527	0.0217177	0.0617172	MARK3
ENSG00000075415	11362.1	-0.503066	0.133144	-3.77835	0.000157872	0.000986521	SLC25A3
ENSG00000075420	234.107	-0.178842	0.245254	-0.729209	0.465874	0.61984	FNDC3B
ENSG00000075426	832.19	0.884858	0.176394	5.01636	5.26588e-07	6.28151e-06	FOSL2
ENSG00000075539	135.989	-0.52697	0.305323	-1.72594	0.0843579	0.179045	FRYL
ENSG00000075568	981.494	0.514457	0.151703	3.39122	0.000695819	0.00352094	TMEM131
ENSG00000075618	7286.98	-0.0437966	0.173068	-0.253061	0.800221	0.876355	FSCN1
ENSG00000075624	83204.9	0.0635917	0.162076	0.392358	0.694794	0.802597	ACTB
ENSG00000075643	301.825	-0.588197	0.159544	-3.68674	0.000227144	0.00135477	MOCOS
ENSG00000075651	37.7882	-0.685347	0.421896	-1.62444	0.104281	0.210851	PLD1
ENSG00000075702	554.138	-1.21205	0.184175	-6.58098	4.67363e-11	1.21206e-09	WDR62
ENSG00000075711	443.879	-0.331597	0.195714	-1.69429	0.09021	0.187932	DLG1
ENSG00000075785	5796.54	-0.0855789	0.11482	-0.74533	0.456072	0.611547	RAB7A
ENSG00000075790	25.6245	0.546225	0.408643	1.33668	0.181327	0.318377	BCAP29
ENSG00000075856	1600.03	-0.737643	0.147034	-5.01682	5.25337e-07	6.27198e-06	SART3
ENSG00000075891	179.279	0.809783	0.219323	3.69219	0.00022233	0.00132833	PAX2
ENSG00000075914	1048.13	-0.295607	0.156291	-1.89139	0.0585728	0.135893	EXOSC7
ENSG00000075945	110.511	0.433179	0.25111	1.72505	0.0845176	0.179274	KIFAP3
ENSG00000075975	746.87	-0.20311	0.116597	-1.74199	0.0815104	0.174171	MKRN2
ENSG00000076003	1255.56	-1.2913	0.205275	-6.29057	3.16302e-10	6.97121e-09	MCM6
ENSG00000076043	1254.38	0.167744	0.141674	1.18402	0.236406	0.386131	REXO2
ENSG00000076053	174.978	0.250962	0.270261	0.928589	0.353102	0.511937	RBM7
ENSG00000076067	867.139	0.828569	0.156101	5.30792	1.10885e-07	1.51093e-06	RBMS2
ENSG00000076108	1459.17	-0.258923	0.19928	-1.29929	0.193843	0.33403	BAZ2A
ENSG00000076201	970.991	-0.265639	0.151143	-1.75753	0.0788269	0.169797	PTPN23
ENSG00000076242	145.057	-0.0162076	0.235566	-0.0688028	0.945147	0.967443	MLH1
ENSG00000076248	2098.75	-0.435729	0.152889	-2.84998	0.00437219	0.0165869	UNG
ENSG00000076258	10.5874	-1.04136	0.686072	-1.51786	0.129049	0.247631	FMO4
ENSG00000076321	112.469	-0.278396	0.252189	-1.10392	0.269628	0.424129	KLHL20
ENSG00000076351	475.54	0.464644	0.183338	2.53436	0.0112654	0.0363091	SLC46A1
ENSG00000076356	15.0341	0.962511	0.545416	1.76473	0.0776094	0.16793	PLXNA2
ENSG00000076382	1205.9	-0.520771	0.211052	-2.46751	0.0136058	0.0423864	SPAG5
ENSG00000076513	408.249	0.382792	0.183868	2.08188	0.0373534	0.095358	ANKRD13A
ENSG00000076554	976.629	0.33256	0.228208	1.45727	0.145042	0.270019	TPD52
ENSG00000076555	83.7733	-0.66471	0.313897	-2.11761	0.0342083	0.0891148	ACACB
ENSG00000076604	3613.18	1.38219	0.10185	13.5708	5.96999e-42	2.43804e-39	TRAF4
ENSG00000076641	33.28	1.60425	0.429578	3.73447	0.00018811	0.00115011	PAG1
ENSG00000076650	205.953	-0.417968	0.221538	-1.88667	0.0592048	0.136998	GPATCH1
ENSG00000076662	189.424	0.212904	0.222017	0.958953	0.337582	0.497382	ICAM3
ENSG00000076685	880.24	-0.414647	0.119573	-3.46774	0.000524856	0.00275733	NT5C2
ENSG00000076706	856.745	0.428394	0.177411	2.4147	0.0157482	0.0477016	MCAM
ENSG00000076716	192.51	0.0956037	0.309928	0.30847	0.757724	0.847384	GPC4
ENSG00000076770	61.668	-0.426406	0.345586	-1.23387	0.217253	0.36248	MBNL3
ENSG00000076826	601.012	-0.398558	0.1427	-2.79297	0.00522265	0.0192709	CAMSAP3
ENSG00000076864	586.418	0.426963	0.206205	2.07058	0.0383984	0.0975057	RAP1GAP
ENSG00000076924	1922.26	-0.35549	0.204	-1.7426	0.0814039	0.173998	XAB2
ENSG00000076928	1630.29	-0.337801	0.195963	-1.7238	0.0847431	0.179588	ARHGEF1
ENSG00000076944	836.6	-0.156028	0.195786	-0.796929	0.425492	0.581893	STXBP2
ENSG00000076984	1392.01	0.132184	0.116877	1.13097	0.258069	0.411304	MAP2K7
ENSG00000077044	675.063	-0.466949	0.184234	-2.53455	0.0112592	0.0362978	DGKD
ENSG00000077063	50.7817	-0.844236	0.385187	-2.19175	0.0283972	0.0768608	CTTNBP2
ENSG00000077097	626.54	-0.605229	0.169264	-3.57565	0.000349356	0.00196468	TOP2B
ENSG00000077147	730.591	0.0391805	0.234876	0.166813	0.867517	0.919081	TM9SF3
ENSG00000077150	1396.62	0.0414047	0.193245	0.214261	0.830344	0.895899	NFKB2
ENSG00000077152	1204.49	-0.372972	0.150068	-2.48536	0.0129422	0.0407395	UBE2T
ENSG00000077157	130.968	-0.0552506	0.269521	-0.204996	0.837576	0.899343	PPP1R12B
ENSG00000077232	397.715	-0.245508	0.18035	-1.36129	0.173422	0.307884	DNAJC10
ENSG00000077235	1579.52	-0.579048	0.16034	-3.61137	0.000304581	0.00174468	GTF3C1
ENSG00000077238	795.245	0.685046	0.143844	4.76242	1.91285e-06	1.98802e-05	IL4R
ENSG00000077254	354.001	-0.606388	0.189927	-3.19275	0.00140925	0.00638834	USP33
ENSG00000077274	10.2117	0.158631	0.728631	0.217711	0.827655	0.89415	CAPN6
ENSG00000077312	2474.14	-0.561221	0.168447	-3.33174	0.000863063	0.0042345	SNRPA
ENSG00000077348	839.972	-0.339878	0.206659	-1.64463	0.100046	0.204046	EXOSC5
ENSG00000077380	307.181	-0.795726	0.205472	-3.87267	0.000107651	0.000711777	DYNC1I2
ENSG00000077454	128.453	-0.535761	0.304442	-1.75981	0.0784398	0.169151	LRCH4
ENSG00000077458	93.3946	0.0283914	0.269143	0.105488	0.915988	0.949608	FAM76B
ENSG00000077463	724.63	-0.058466	0.17841	-0.327706	0.743134	0.837534	SIRT6
ENSG00000077514	353.622	-0.382875	0.190055	-2.01455	0.0439518	0.108108	POLD3
ENSG00000077549	3341.52	-0.158417	0.160685	-0.985882	0.324191	0.482775	CAPZB
ENSG00000077585	190.153	0.756229	0.167118	4.52512	6.03608e-06	5.52115e-05	GPR137B
ENSG00000077684	278.396	-0.800598	0.170504	-4.69547	2.65989e-06	2.6724e-05	JADE1
ENSG00000077713	224.497	-0.256619	0.154431	-1.66171	0.0965718	0.198387	SLC25A43
ENSG00000077721	1302.55	0.357487	0.146136	2.44626	0.0144345	0.0443614	UBE2A
ENSG00000077782	489.843	-0.518071	0.191567	-2.70438	0.00684312	0.0240976	FGFR1
ENSG00000077942	509.275	0.365361	0.19988	1.8279	0.0675647	0.151434	FBLN1
ENSG00000078018	78.6447	2.35281	0.302724	7.77214	7.71724e-15	3.25696e-13	MAP2
ENSG00000078043	340.129	0.0420069	0.167964	0.250094	0.802514	0.877668	PIAS2
ENSG00000078061	646.394	0.185307	0.183309	1.0109	0.312066	0.4694	ARAF
ENSG00000078070	124.835	-0.767959	0.250295	-3.06822	0.00215339	0.00908535	MCCC1
ENSG00000078081	216.306	4.22305	0.233878	18.0566	6.99463e-73	1.07912e-69	LAMP3
ENSG00000078114	159.017	0.241903	0.29563	0.818264	0.413207	0.570542	NEBL
ENSG00000078124	332.64	-0.0188543	0.217256	-0.0867836	0.930844	0.958597	ACER3
ENSG00000078140	1711.99	-0.0500569	0.128203	-0.390451	0.696203	0.803891	UBE2K
ENSG00000078142	175.482	-0.529523	0.213072	-2.48519	0.0129484	0.0407498	PIK3C3
ENSG00000078177	46.1271	0.582681	0.346844	1.67995	0.0929664	0.192492	N4BP2
ENSG00000078237	177.733	1.2656	0.226638	5.58422	2.34749e-08	3.72088e-07	TIGAR
ENSG00000078246	607.559	0.0558562	0.140554	0.397401	0.691072	0.800161	TULP3
ENSG00000078269	610.302	0.954961	0.148878	6.41438	1.41395e-10	3.32502e-09	SYNJ2
ENSG00000078304	1243.81	-0.0515862	0.127663	-0.404082	0.686152	0.796391	PPP2R5C
ENSG00000078319	245.474	-0.0625457	0.190558	-0.328224	0.742742	0.837296	PMS2P1
ENSG00000078369	5689.29	-0.322661	0.100764	-3.20214	0.00136408	0.00622023	GNB1
ENSG00000078399	1043.23	0.204063	0.192546	1.05981	0.28923	0.44592	HOXA9
ENSG00000078403	462.268	-0.507445	0.261626	-1.93958	0.0524307	0.124594	MLLT10
ENSG00000078487	13.0954	0.269977	0.661409	0.408185	0.683138	0.793954	ZCWPW1
ENSG00000078618	1410.78	-0.27353	0.217609	-1.25698	0.208761	0.352205	NRDC
ENSG00000078668	3699.71	0.0458065	0.146702	0.312241	0.754857	0.845714	VDAC3
ENSG00000078674	499.633	0.175887	0.198375	0.88664	0.375273	0.534098	PCM1
ENSG00000078687	204.727	-0.00840492	0.277786	-0.0302568	0.975862	0.984727	TNRC6C
ENSG00000078699	256.489	-0.120394	0.187424	-0.642364	0.520637	0.667687	CBFA2T2
ENSG00000078747	881.694	0.166108	0.18424	0.901581	0.36728	0.526391	ITCH
ENSG00000078804	234.386	1.03158	0.241926	4.26403	2.0077e-05	0.000160767	TP53INP2
ENSG00000078808	3547.68	0.249203	0.145963	1.70731	0.0877653	0.184026	SDF4
ENSG00000078900	648.768	0.078059	0.195888	0.398487	0.690271	0.799553	TP73
ENSG00000078902	856.23	0.449179	0.140866	3.1887	0.00142912	0.00645054	TOLLIP
ENSG00000078967	364.893	0.0350151	0.187778	0.186471	0.852075	0.909802	UBE2D4
ENSG00000079134	187.332	-0.404879	0.198473	-2.03997	0.0413531	0.103276	THOC1
ENSG00000079150	72.8704	0.0893378	0.343203	0.260306	0.794628	0.872265	FKBP7
ENSG00000079156	133.001	-0.473913	0.192176	-2.46603	0.0136619	0.042485	OSBPL6
ENSG00000079215	226.626	0.021329	0.187322	0.113863	0.909346	0.945151	SLC1A3
ENSG00000079246	6372.28	-0.574918	0.181455	-3.16837	0.00153295	0.0068287	XRCC5
ENSG00000079277	410.283	-0.129851	0.13365	-0.971573	0.331263	0.490288	MKNK1
ENSG00000079308	126.572	0.0983384	0.260259	0.377848	0.705544	0.810564	TNS1
ENSG00000079313	1430.91	0.222733	0.187149	1.19014	0.233992	0.383315	REXO1
ENSG00000079332	1374.61	0.223512	0.126402	1.76827	0.0770158	0.167036	SAR1A
ENSG00000079335	58.5993	-0.406238	0.389494	-1.04299	0.296954	0.453398	CDC14A
ENSG00000079337	19.5119	1.62297	0.508853	3.18946	0.00142537	0.00644246	RAPGEF3
ENSG00000079385	443.528	6.32141	0.287071	22.0204	1.83737e-107	1.27559e-103	CEACAM1
ENSG00000079387	286.672	-0.356564	0.209859	-1.69907	0.0893068	0.186582	SENP1
ENSG00000079432	902.858	0.359475	0.210419	1.70837	0.0875669	0.183721	CIC
ENSG00000079435	137.321	-0.743983	0.249554	-2.98125	0.00287076	0.0116056	LIPE
ENSG00000079459	3826.91	-0.695103	0.158987	-4.37208	1.2307e-05	0.00010344	FDFT1
ENSG00000079462	1580.86	-0.130799	0.186371	-0.701823	0.48279	0.635453	PAFAH1B3
ENSG00000079482	32.6833	0.101203	0.39015	0.259396	0.79533	0.8727	OPHN1
ENSG00000079616	1824.05	-1.0819	0.215485	-5.02078	5.14613e-07	6.14923e-06	KIF22
ENSG00000079691	271.65	-0.792137	0.262024	-3.02315	0.00250162	0.0103071	CARMIL1
ENSG00000079739	698.922	-0.241009	0.239953	-1.0044	0.315185	0.472582	PGM1
ENSG00000079785	1262.39	-0.602075	0.179049	-3.36262	0.000772062	0.00384508	DDX1
ENSG00000079805	2189.96	-0.207579	0.189885	-1.09319	0.274312	0.429454	DNM2
ENSG00000079819	717.949	-0.377292	0.235651	-1.60107	0.109362	0.218961	EPB41L2
ENSG00000079931	22.2595	0.800331	0.466644	1.71508	0.086331	0.18187	MOXD1
ENSG00000079950	469.985	0.192402	0.12541	1.53419	0.124984	0.241797	STX7
ENSG00000079974	275.287	-0.224527	0.173655	-1.29295	0.196029	0.336615	RABL2B
ENSG00000079999	2942.51	0.128874	0.132315	0.973996	0.330058	0.489152	KEAP1
ENSG00000080031	141.958	0.21201	0.246178	0.861207	0.389124	0.547803	PTPRH
ENSG00000080189	602.606	-0.645252	0.179785	-3.58901	0.000331932	0.00188098	SLC35C2
ENSG00000080200	82.8824	0.0264648	0.255649	0.10352	0.91755	0.950405	CRYBG3
ENSG00000080298	45.1746	-0.20224	0.349864	-0.578052	0.563229	0.703277	RFX3
ENSG00000080345	259.251	-0.256529	0.328134	-0.78178	0.434344	0.590277	RIF1
ENSG00000080371	781.321	0.590721	0.168302	3.5099	0.000448283	0.00242572	RAB21
ENSG00000080503	113.102	-0.516451	0.289268	-1.78537	0.0742007	0.162504	SMARCA2
ENSG00000080546	439.898	1.85197	0.15409	12.0187	2.83328e-33	5.78531e-31	SESN1
ENSG00000080561	53.5201	0.871348	0.34255	2.54371	0.0109681	0.0355574	MID2
ENSG00000080603	75.6611	-0.74969	0.378971	-1.97822	0.0479034	0.115999	SRCAP
ENSG00000080608	392.578	-0.896089	0.172831	-5.18477	2.16284e-07	2.77039e-06	PUM3
ENSG00000080802	304.906	-0.292693	0.164722	-1.77689	0.0755861	0.164668	CNOT4
ENSG00000080815	572.481	0.0615294	0.134568	0.457237	0.647501	0.768527	PSEN1
ENSG00000080819	2555.74	-0.780464	0.171558	-4.54928	5.38296e-06	4.98615e-05	CPOX
ENSG00000080822	1770.93	0.773687	0.154816	4.99747	5.80863e-07	6.81765e-06	CLDND1
ENSG00000080823	111.484	0.704599	0.220912	3.1895	0.00142521	0.00644246	MOK
ENSG00000080824	24184.6	-0.265494	0.17878	-1.48503	0.137537	0.26	HSP90AA1
ENSG00000080839	227.929	-0.660172	0.182765	-3.61214	0.000303681	0.00174101	RBL1
ENSG00000080845	1009.33	0.469599	0.134372	3.49476	0.000474487	0.00254176	DLGAP4
ENSG00000080854	89.348	-0.743593	0.261673	-2.84169	0.00448752	0.0169734	IGSF9B
ENSG00000080986	259.181	-1.19227	0.204768	-5.82255	5.79551e-09	1.01862e-07	NDC80
ENSG00000081014	183.078	-0.170354	0.1824	-0.933962	0.350324	0.509398	AP4E1
ENSG00000081019	147.949	-0.189335	0.261823	-0.723141	0.469593	0.623177	RSBN1
ENSG00000081026	109.144	0.265804	0.274386	0.968721	0.332685	0.492046	MAGI3
ENSG00000081052	31.5219	-0.454875	0.446723	-1.01825	0.30856	0.465308	COL4A4
ENSG00000081059	1166.68	0.653389	0.191422	3.41335	0.000641701	0.00327574	TCF7
ENSG00000081087	77.3915	0.233332	0.262014	0.890532	0.37318	0.531993	OSTM1
ENSG00000081154	2375.58	0.992501	0.17931	5.5351	3.11049e-08	4.81484e-07	PCNP
ENSG00000081177	429.063	-0.503953	0.178635	-2.82114	0.00478534	0.0178806	EXD2
ENSG00000081181	569.741	1.85007	0.181788	10.1771	2.51047e-24	2.90482e-22	ARG2
ENSG00000081189	77.7676	-0.75988	0.240639	-3.15776	0.00158988	0.0070416	MEF2C
ENSG00000081307	342.184	-0.779024	0.157547	-4.9447	7.62606e-07	8.72222e-06	UBA5
ENSG00000081320	190.354	-0.0679823	0.232292	-0.292659	0.769783	0.855962	STK17B
ENSG00000081377	323.681	-0.465318	0.200131	-2.32506	0.0200686	0.0580405	CDC14B
ENSG00000081386	71.8019	0.329884	0.309932	1.06438	0.287159	0.443466	ZNF510
ENSG00000081692	305.635	-0.667275	0.169807	-3.92961	8.50824e-05	0.000580525	JMJD4
ENSG00000081721	566.103	0.0711826	0.135256	0.52628	0.598694	0.731977	DUSP12
ENSG00000081760	321.073	-0.462959	0.165883	-2.79087	0.00525664	0.0193758	AACS
ENSG00000081791	630.972	-0.453591	0.1507	-3.00989	0.00261345	0.0106917	DELE1
ENSG00000081803	96.9426	-0.395292	0.317613	-1.24457	0.21329	0.357888	CADPS2
ENSG00000081870	948.854	0.225429	0.154313	1.46085	0.144056	0.26863	HSPB11
ENSG00000081913	215.812	-0.655043	0.204531	-3.20266	0.00136165	0.00621517	PHLPP1
ENSG00000081923	189.304	0.213045	0.243642	0.874417	0.381891	0.540416	ATP8B1
ENSG00000082014	404.573	-0.372084	0.145368	-2.5596	0.0104793	0.0342785	SMARCD3
ENSG00000082068	309.128	-1.06739	0.184077	-5.79858	6.68773e-09	1.15496e-07	WDR70
ENSG00000082146	175.665	-1.0776	0.183734	-5.86501	4.49101e-09	8.0984e-08	STRADB
ENSG00000082153	2237.5	-0.0157584	0.176897	-0.0890821	0.929017	0.957497	BZW1
ENSG00000082212	641.713	-0.555933	0.184899	-3.00669	0.00264111	0.0107922	ME2
ENSG00000082213	407.914	0.211514	0.201818	1.04804	0.29462	0.451472	C5orf22
ENSG00000082258	251.419	-0.238274	0.244228	-0.975622	0.329252	0.48853	CCNT2
ENSG00000082269	108.685	-0.0577594	0.352387	-0.163909	0.869803	0.92059	FAM135A
ENSG00000082438	68.925	1.52354	0.347292	4.38691	1.1497e-05	9.76967e-05	COBLL1
ENSG00000082458	604.221	-0.76288	0.165422	-4.61172	3.99357e-06	3.82155e-05	DLG3
ENSG00000082512	60.3798	-0.546412	0.253388	-2.15643	0.0310505	0.0823861	TRAF5
ENSG00000082515	818.185	-0.338802	0.171194	-1.97905	0.0478101	0.115874	MRPL22
ENSG00000082516	893.121	-0.555383	0.173086	-3.20872	0.00133328	0.00610373	GEMIN5
ENSG00000082641	2746.73	-0.171984	0.136882	-1.25644	0.208955	0.352446	NFE2L1
ENSG00000082701	925.168	0.556867	0.153499	3.62783	0.00028581	0.00165353	GSK3B
ENSG00000082781	1643.98	-0.212047	0.136903	-1.54889	0.121408	0.236963	ITGB5
ENSG00000082805	314.398	-0.603579	0.230057	-2.6236	0.00870058	0.029365	ERC1
ENSG00000082898	1625.75	-0.709839	0.200661	-3.5375	0.000403936	0.00221598	XPO1
ENSG00000082996	299.82	0.150232	0.204631	0.734162	0.46285	0.616763	RNF13
ENSG00000083093	280.305	0.405051	0.179174	2.26066	0.0237804	0.0666916	PALB2
ENSG00000083097	57.1602	-0.327233	0.292697	-1.11799	0.26357	0.417152	DOP1A
ENSG00000083099	406.836	0.166956	0.15282	1.0925	0.274614	0.429732	LYRM2
ENSG00000083123	62.3012	-0.437649	0.386956	-1.131	0.258053	0.411304	BCKDHB
ENSG00000083168	428.268	-0.226702	0.220725	-1.02708	0.304384	0.461394	KAT6A
ENSG00000083223	182.795	-0.199023	0.189574	-1.04984	0.293791	0.45066	TUT7
ENSG00000083290	121.559	0.263426	0.322335	0.81724	0.413791	0.571066	ULK2
ENSG00000083307	325.822	-0.398783	0.17876	-2.23084	0.025692	0.070893	GRHL2
ENSG00000083312	1117.01	-0.202668	0.237487	-0.853388	0.393444	0.55215	TNPO1
ENSG00000083444	3597.9	-0.433162	0.18721	-2.31378	0.0206798	0.0593261	PLOD1
ENSG00000083454	128.155	-0.0106162	0.276813	-0.0383517	0.969407	0.980351	P2RX5
ENSG00000083457	188.948	-0.610293	0.215728	-2.829	0.00466943	0.0175325	ITGAE
ENSG00000083520	404.884	-0.157603	0.277958	-0.567002	0.570713	0.709368	DIS3
ENSG00000083535	130.901	-0.24253	0.264709	-0.916213	0.359555	0.518387	PIBF1
ENSG00000083544	142.661	-0.294637	0.187347	-1.57268	0.115793	0.228444	TDRD3
ENSG00000083635	331.103	-0.574302	0.145879	-3.93684	8.25633e-05	0.000565439	NUFIP1
ENSG00000083642	142.754	-1.15935	0.288096	-4.02419	5.71724e-05	0.000404607	PDS5B
ENSG00000083720	387.558	-0.956359	0.191411	-4.99636	5.84214e-07	6.8512e-06	OXCT1
ENSG00000083750	109.316	-0.59619	0.208216	-2.86332	0.00419223	0.0159477	RRAGB
ENSG00000083799	178.377	1.22057	0.190553	6.40541	1.49963e-10	3.48783e-09	CYLD
ENSG00000083807	274.573	-0.0221667	0.270444	-0.0819641	0.934675	0.961616	SLC27A5
ENSG00000083812	216.46	-0.0420886	0.162364	-0.259223	0.795463	0.872778	ZNF324
ENSG00000083817	156.004	0.0854355	0.192679	0.443409	0.65747	0.775679	ZNF416
ENSG00000083828	61.7682	0.015755	0.27995	0.056278	0.95512	0.973196	ZNF586
ENSG00000083838	77.9332	-0.24971	0.312659	-0.798667	0.424483	0.580971	ZNF446
ENSG00000083844	278.804	0.253817	0.219036	1.15879	0.246541	0.397971	ZNF264
ENSG00000083845	22918.1	-0.0913416	0.150104	-0.608522	0.542842	0.686034	RPS5
ENSG00000083857	6469.68	-0.230641	0.19601	-1.17668	0.239321	0.38929	FAT1
ENSG00000083896	789.649	-0.202984	0.156233	-1.29924	0.193862	0.33403	YTHDC1
ENSG00000083937	677.824	0.245959	0.194219	1.2664	0.20537	0.34809	CHMP2B
ENSG00000084070	564.978	0.0934078	0.119276	0.783123	0.433555	0.589487	SMAP2
ENSG00000084072	1493.32	-0.159262	0.124437	-1.27986	0.200594	0.342049	PPIE
ENSG00000084073	760.204	0.337873	0.195581	1.72753	0.0840721	0.17852	ZMPSTE24
ENSG00000084090	3637.12	-0.049981	0.162034	-0.30846	0.757733	0.847384	STARD7
ENSG00000084092	1008.1	-0.164368	0.111162	-1.47863	0.139238	0.262203	NOA1
ENSG00000084093	235.263	0.0147939	0.272684	0.0542529	0.956734	0.973938	REST
ENSG00000084112	1846.2	0.252895	0.187936	1.34565	0.178417	0.314481	SSH1
ENSG00000084207	12765.5	0.243097	0.169397	1.43508	0.151266	0.278299	GSTP1
ENSG00000084234	4019.1	0.281326	0.209983	1.33975	0.180326	0.317019	APLP2
ENSG00000084444	301.354	-0.30633	0.175284	-1.74762	0.0805302	0.172689	FAM234B
ENSG00000084463	1913.27	-0.0984395	0.151297	-0.650637	0.515281	0.662938	WBP11
ENSG00000084623	8093.51	-0.10554	0.161055	-0.655308	0.51227	0.660619	EIF3I
ENSG00000084628	23.5972	-1.04882	0.49939	-2.10021	0.0357105	0.0921464	NKAIN1
ENSG00000084636	35.8578	2.02982	0.481746	4.21347	2.5148e-05	0.000194964	COL16A1
ENSG00000084652	1268.11	-0.30329	0.168526	-1.79967	0.0719129	0.158771	TXLNA
ENSG00000084676	232.595	0.190554	0.187068	1.01864	0.308376	0.46511	NCOA1
ENSG00000084693	896.513	0.390307	0.113433	3.44085	0.000579884	0.00299765	AGBL5
ENSG00000084710	14.5899	0.155084	0.586493	0.264427	0.791451	0.869682	EFR3B
ENSG00000084731	404.336	1.88297	0.206939	9.09915	9.10415e-20	6.58391e-18	KIF3C
ENSG00000084733	2132.32	0.300787	0.180397	1.66736	0.0954424	0.196561	RAB10
ENSG00000084754	1489.5	-0.508299	0.169887	-2.99198	0.00277177	0.0112631	HADHA
ENSG00000084764	342.408	1.02653	0.157776	6.50623	7.70589e-11	1.8971e-09	MAPRE3
ENSG00000084774	1622.23	-0.909412	0.147043	-6.18466	6.22359e-10	1.30733e-08	CAD
ENSG00000085063	1438.14	1.15302	0.133025	8.66767	4.41053e-18	2.7462e-16	CD59
ENSG00000085117	540.466	3.11833	0.263501	11.8342	2.59729e-32	4.80845e-30	CD82
ENSG00000085185	578.153	-0.0984351	0.216147	-0.455408	0.648815	0.769194	BCORL1
ENSG00000085224	167.67	-0.001848	0.332435	-0.00555898	0.995565	0.99736	ATRX
ENSG00000085231	222.077	0.467978	0.258373	1.81125	0.0701021	0.155789	AK6
ENSG00000085274	254.405	0.0660742	0.195757	0.337532	0.735716	0.832213	MYNN
ENSG00000085276	14.3741	-0.0570988	0.620327	-0.0920463	0.926661	0.956347	MECOM
ENSG00000085365	277.204	0.126342	0.303121	0.416803	0.676823	0.789456	SCAMP1
ENSG00000085377	704.791	-0.877673	0.173621	-5.05509	4.30178e-07	5.20752e-06	PREP
ENSG00000085382	92.5461	-0.169808	0.323368	-0.525123	0.599498	0.732556	HACE1
ENSG00000085415	1198.82	-0.0526488	0.124646	-0.422385	0.672744	0.786813	SEH1L
ENSG00000085433	120.445	0.905042	0.23761	3.80894	0.000139566	0.000890976	WDR47
ENSG00000085449	272.612	-0.0111422	0.244571	-0.0455583	0.963662	0.97732	WDFY1
ENSG00000085465	52.0545	0.43003	0.326288	1.31795	0.187521	0.326177	OVGP1
ENSG00000085491	254.121	-0.477631	0.285897	-1.67064	0.0947924	0.195397	SLC25A24
ENSG00000085511	369.812	-0.417308	0.157882	-2.64315	0.00821375	0.0279804	MAP3K4
ENSG00000085552	220.593	-0.871092	0.199076	-4.37569	1.21051e-05	0.00010199	IGSF9
ENSG00000085563	16.4656	0.366622	0.474619	0.772456	0.439844	0.59568	ABCB1
ENSG00000085644	259.628	-0.421301	0.178987	-2.35381	0.0185823	0.0545027	ZNF213
ENSG00000085662	1345.77	0.231975	0.128525	1.80489	0.0710911	0.157432	AKR1B1
ENSG00000085719	1267.23	-0.244988	0.17716	-1.38286	0.166707	0.299789	CPNE3
ENSG00000085721	985.901	-0.304021	0.167609	-1.81387	0.0696982	0.155074	RRN3
ENSG00000085733	2334.7	-0.148326	0.117573	-1.26156	0.207106	0.350093	CTTN
ENSG00000085741	27.8571	1.02211	0.466974	2.18879	0.0286122	0.0773069	WNT11
ENSG00000085760	504.83	-0.256724	0.160115	-1.60338	0.108851	0.21819	MTIF2
ENSG00000085788	315.753	-0.424242	0.199329	-2.12835	0.0333084	0.0872453	DDHD2
ENSG00000085831	388.269	0.667454	0.161056	4.14425	3.40934e-05	0.00025547	TTC39A
ENSG00000085832	446.87	0.219372	0.211956	1.03499	0.300674	0.457519	EPS15
ENSG00000085840	602.358	-1.15952	0.191258	-6.06257	1.3396e-09	2.66863e-08	ORC1
ENSG00000085871	265.889	0.367827	0.252152	1.45875	0.144633	0.269416	MGST2
ENSG00000085872	2237.46	-0.216542	0.182271	-1.18802	0.234824	0.384366	CHERP
ENSG00000085978	721.542	-0.244264	0.123577	-1.97661	0.0480858	0.116299	ATG16L1
ENSG00000085982	408.765	-1.138	0.160041	-7.1107	1.15455e-12	3.76312e-11	USP40
ENSG00000085998	1540.45	0.0442038	0.0956798	0.461997	0.644084	0.765808	POMGNT1
ENSG00000085999	761.684	-0.0882342	0.176587	-0.499664	0.617312	0.74605	RAD54L
ENSG00000086015	1703.12	-0.0876586	0.148251	-0.591287	0.554328	0.695414	MAST2
ENSG00000086061	3585.88	-0.602901	0.126551	-4.76409	1.89711e-06	1.97313e-05	DNAJA1
ENSG00000086062	972.284	0.17279	0.153518	1.12553	0.260363	0.413737	B4GALT1
ENSG00000086065	1147.64	0.589093	0.124512	4.7312	2.23199e-06	2.28886e-05	CHMP5
ENSG00000086102	679.485	-0.262025	0.15871	-1.65097	0.0987444	0.201806	NFX1
ENSG00000086189	619.399	-0.986634	0.123051	-8.01808	1.07411e-15	5.00468e-14	DIMT1
ENSG00000086200	322.628	-0.858361	0.178435	-4.8105	1.50555e-06	1.61176e-05	IPO11
ENSG00000086232	4377.78	-0.0945121	0.11272	-0.838471	0.401766	0.559868	EIF2AK1
ENSG00000086289	308.092	0.285251	0.172108	1.6574	0.0974388	0.199784	EPDR1
ENSG00000086300	254.321	0.359135	0.243678	1.47381	0.140533	0.263903	SNX10
ENSG00000086475	1277.68	-0.295898	0.146868	-2.01472	0.0439342	0.108108	SEPHS1
ENSG00000086504	1571.76	0.0948862	0.162246	0.58483	0.558662	0.698894	MRPL28
ENSG00000086544	583.763	0.85944	0.150694	5.7032	1.17578e-08	1.95987e-07	ITPKC
ENSG00000086589	1317.93	0.0760509	0.127597	0.596022	0.551161	0.693063	RBM22
ENSG00000086598	4769.62	0.226546	0.123377	1.8362	0.0663273	0.149215	TMED2
ENSG00000086619	45.0766	0.442139	0.3751	1.17872	0.238508	0.388513	ERO1B
ENSG00000086666	649.801	0.504127	0.182671	2.75976	0.00578438	0.0210086	ZFAND6
ENSG00000086712	518.639	-0.256603	0.166971	-1.53682	0.124338	0.24094	TXLNG
ENSG00000086730	341.841	1.80846	0.16345	11.0643	1.86944e-28	2.82143e-26	LAT2
ENSG00000086758	3082.21	-0.454358	0.192231	-2.36361	0.0180977	0.0534085	HUWE1
ENSG00000086827	295.761	-0.89372	0.196453	-4.54929	5.38271e-06	4.98615e-05	ZW10
ENSG00000086848	88.7687	0.509524	0.236229	2.15691	0.0310128	0.0823037	ALG9
ENSG00000087008	177.554	-0.264903	0.180819	-1.46502	0.142917	0.267043	ACOX3
ENSG00000087053	533.441	-0.128076	0.166651	-0.768532	0.442171	0.598105	MTMR2
ENSG00000087074	2364.75	0.661159	0.233616	2.83011	0.00465327	0.017486	PPP1R15A
ENSG00000087076	35.9911	0.801034	0.353059	2.26884	0.0232779	0.0655341	HSD17B14
ENSG00000087077	3324.04	0.62657	0.1089	5.75363	8.7348e-09	1.48086e-07	TRIP6
ENSG00000087085	105.858	3.0358	0.319543	9.50046	2.08973e-21	1.81349e-19	ACHE
ENSG00000087086	33915.6	-0.250159	0.169443	-1.47636	0.139846	0.263005	FTL
ENSG00000087087	2660.27	-0.526181	0.218244	-2.41097	0.0159101	0.0481184	SRRT
ENSG00000087088	3954.59	1.34014	0.159156	8.42033	3.75434e-17	2.07685e-15	BAX
ENSG00000087095	114.945	0.435933	0.214703	2.0304	0.0423158	0.104977	NLK
ENSG00000087111	830.844	-0.318018	0.217241	-1.46389	0.143223	0.267471	PIGS
ENSG00000087116	30.8288	0.273129	0.367119	0.743979	0.456889	0.612465	ADAMTS2
ENSG00000087152	1694.15	0.100953	0.122086	0.826903	0.408292	0.566177	ATXN7L3
ENSG00000087157	832.892	-0.248161	0.126926	-1.95516	0.0505647	0.120863	PGS1
ENSG00000087191	5768.91	0.0447702	0.178602	0.25067	0.802069	0.877539	PSMC5
ENSG00000087206	666.556	-0.267856	0.138311	-1.93663	0.0527909	0.125278	UIMC1
ENSG00000087253	136.137	-0.270897	0.214147	-1.265	0.20587	0.348571	LPCAT2
ENSG00000087263	1236.77	-0.187801	0.10322	-1.81942	0.0688478	0.153665	OGFOD1
ENSG00000087266	763.345	-0.519225	0.137082	-3.78768	0.000152058	0.000959258	SH3BP2
ENSG00000087269	2231.16	-0.477924	0.150351	-3.17871	0.0014793	0.00663439	NOP14
ENSG00000087274	1939.1	-0.372353	0.137667	-2.70474	0.00683586	0.0240927	ADD1
ENSG00000087299	192.915	0.0849927	0.226563	0.37514	0.707556	0.812198	L2HGDH
ENSG00000087301	26.0171	0.159739	0.465808	0.342928	0.731653	0.829238	TXNDC16
ENSG00000087302	1958.51	-0.00348662	0.165953	-0.0210096	0.983238	0.989465	RTRAF
ENSG00000087338	308.837	-0.0360541	0.262243	-0.137484	0.890648	0.932769	GMCL1
ENSG00000087365	6345.17	-0.248333	0.204701	-1.21315	0.225074	0.372352	SF3B2
ENSG00000087448	447.22	0.112509	0.181243	0.620761	0.534757	0.679643	KLHL42
ENSG00000087460	14907	0.308225	0.154967	1.98897	0.0467047	0.113572	GNAS
ENSG00000087470	639.017	-0.262079	0.186247	-1.40715	0.159382	0.2897	DNM1L
ENSG00000087502	496.098	0.452237	0.227026	1.99201	0.0463705	0.112917	ERGIC2
ENSG00000087510	193.324	1.04431	0.227558	4.58921	4.44924e-06	4.20256e-05	TFAP2C
ENSG00000087586	1294.98	-1.83442	0.150027	-12.2272	2.22386e-34	4.98037e-32	AURKA
ENSG00000087842	538.895	-0.774656	0.213028	-3.6364	0.00027647	0.00160686	PIR
ENSG00000087884	70.8742	0.0202981	0.265196	0.07654	0.93899	0.964299	AAMDC
ENSG00000087903	275.418	-1.34857	0.209878	-6.42547	1.31462e-10	3.12025e-09	RFX2
ENSG00000087995	994.326	-0.103296	0.120575	-0.85669	0.391616	0.550217	METTL2A
ENSG00000088002	204.823	1.78468	0.265582	6.71989	1.81857e-11	5.03005e-10	SULT2B1
ENSG00000088035	96.9982	-0.478066	0.374294	-1.27725	0.201515	0.343064	ALG6
ENSG00000088038	1530.76	-0.371162	0.152522	-2.43351	0.0149534	0.0457028	CNOT3
ENSG00000088179	114.523	0.201512	0.306059	0.658409	0.510275	0.658671	PTPN4
ENSG00000088205	906.078	-0.948795	0.128095	-7.40695	1.29235e-13	4.68519e-12	DDX18
ENSG00000088247	7147.25	-0.485783	0.174999	-2.77592	0.00550449	0.0201609	KHSRP
ENSG00000088256	2926.99	0.691067	0.126622	5.45773	4.82265e-08	7.08598e-07	GNA11
ENSG00000088280	205.489	-0.714178	0.258769	-2.7599	0.00578187	0.0210051	ASAP3
ENSG00000088298	452.679	-0.198104	0.154778	-1.27992	0.200574	0.342049	EDEM2
ENSG00000088305	448.055	-1.31859	0.205025	-6.43135	1.26474e-10	3.02776e-09	DNMT3B
ENSG00000088325	3309.72	-1.00417	0.170651	-5.88433	3.99674e-09	7.28277e-08	TPX2
ENSG00000088340	17.9792	-0.555192	0.447262	-1.24131	0.21449	0.359295	FER1L4
ENSG00000088356	1023.12	0.0503942	0.153127	0.3291	0.74208	0.836989	PDRG1
ENSG00000088367	1238.56	0.278475	0.11815	2.35695	0.0184255	0.0542259	EPB41L1
ENSG00000088386	22.007	0.495466	0.5866	0.844639	0.398312	0.556899	SLC15A1
ENSG00000088387	385.505	-0.000318547	0.232492	-0.00137014	0.998907	0.999195	DOCK9
ENSG00000088448	996	0.415624	0.117003	3.55226	0.000381944	0.0021154	ANKRD10
ENSG00000088451	247.085	-0.205039	0.15355	-1.33533	0.181769	0.318711	TGDS
ENSG00000088538	81.5647	0.0425009	0.289247	0.146936	0.883182	0.928451	DOCK3
ENSG00000088543	151.748	-0.304005	0.174266	-1.74449	0.0810736	0.173506	C3orf18
ENSG00000088682	1338.72	-0.332188	0.117408	-2.82934	0.00466434	0.0175181	COQ9
ENSG00000088726	530.408	2.79741	0.172701	16.198	5.20769e-59	6.02573e-56	TMEM40
ENSG00000088727	156.303	-0.58811	0.220002	-2.67321	0.00751299	0.0259938	KIF9
ENSG00000088766	148.08	-0.100435	0.215159	-0.466795	0.640646	0.76349	CRLS1
ENSG00000088808	180.067	-0.258633	0.216478	-1.19473	0.232193	0.381223	PPP1R13B
ENSG00000088812	376.181	-0.0505896	0.2386	-0.212026	0.832087	0.896777	ATRN
ENSG00000088826	863.164	0.124706	0.130032	0.959042	0.337538	0.497369	SMOX
ENSG00000088832	9845.91	0.417049	0.172748	2.4142	0.0157697	0.0477266	FKBP1A
ENSG00000088833	2047.24	-0.0829178	0.122515	-0.676798	0.498534	0.648764	NSFL1C
ENSG00000088836	368.88	0.212491	0.144196	1.47363	0.140582	0.263959	SLC4A11
ENSG00000088854	74.9803	-0.502159	0.327714	-1.53231	0.125447	0.242351	C20orf194
ENSG00000088876	250.375	0.00603652	0.173237	0.0348454	0.972203	0.982105	ZNF343
ENSG00000088881	80.789	0.471357	0.298726	1.57789	0.114591	0.226684	EBF4
ENSG00000088888	2917.72	0.155413	0.157109	0.989204	0.322563	0.480815	MAVS
ENSG00000088899	164.938	0.0822567	0.19895	0.413454	0.679274	0.790779	LZTS3
ENSG00000088930	1070.18	-0.687847	0.234133	-2.93785	0.00330499	0.0130628	XRN2
ENSG00000088970	81.2821	-0.312747	0.240491	-1.30045	0.193446	0.333612	KIZ
ENSG00000088986	3762.63	0.0890508	0.180547	0.493228	0.621851	0.749905	DYNLL1
ENSG00000088992	394.022	-0.379517	0.199627	-1.90113	0.0572847	0.133523	TESC
ENSG00000089006	2535.29	-0.711027	0.110946	-6.40877	1.46698e-10	3.42337e-09	SNX5
ENSG00000089009	15459.6	-0.309205	0.143988	-2.14744	0.0317581	0.0838443	RPL6
ENSG00000089022	565.592	-0.575826	0.15931	-3.61451	0.000300918	0.00172798	MAPKAPK5
ENSG00000089048	200.113	-0.481623	0.244585	-1.96915	0.0489362	0.117904	ESF1
ENSG00000089050	197.611	-0.0475218	0.217601	-0.218389	0.827126	0.893886	RBBP9
ENSG00000089053	2063.67	-0.237481	0.106696	-2.22576	0.0260301	0.071641	ANAPC5
ENSG00000089057	294.75	-0.340309	0.227911	-1.49317	0.135393	0.256927	SLC23A2
ENSG00000089060	505.318	-0.596579	0.140933	-4.23305	2.30541e-05	0.000180851	SLC8B1
ENSG00000089063	1688.85	0.408635	0.169596	2.40946	0.0159763	0.0482975	TMEM230
ENSG00000089091	26.341	0.1267	0.420554	0.301269	0.76321	0.851315	DZANK1
ENSG00000089094	841.083	-0.216068	0.141187	-1.53037	0.125925	0.242978	KDM2B
ENSG00000089116	254.739	1.74515	0.236698	7.37289	1.66967e-13	6.03732e-12	LHX5
ENSG00000089123	156.249	-0.190911	0.189393	-1.00802	0.313446	0.470747	TASP1
ENSG00000089127	8.46555	0.0152466	0.722397	0.0211056	0.983161	0.989465	OAS1
ENSG00000089154	2242.29	-0.905983	0.168949	-5.36245	8.21002e-08	1.148e-06	GCN1
ENSG00000089157	58661.7	-0.0800269	0.119477	-0.669808	0.50298	0.652456	RPLP0
ENSG00000089159	6989.42	0.486624	0.122214	3.98172	6.84172e-05	0.000476416	PXN
ENSG00000089163	43.2899	1.43394	0.359417	3.98963	6.61759e-05	0.000462432	SIRT4
ENSG00000089177	67.3922	0.163843	0.23922	0.684906	0.493403	0.64467	KIF16B
ENSG00000089195	408.492	0.221202	0.13167	1.67997	0.0929625	0.192492	TRMT6
ENSG00000089220	7660.53	0.00479939	0.175146	0.0274023	0.978139	0.986308	PEBP1
ENSG00000089234	438.738	-0.13405	0.151024	-0.887604	0.374754	0.533578	BRAP
ENSG00000089248	2469.75	-0.53926	0.190854	-2.82551	0.00472049	0.0176981	ERP29
ENSG00000089280	4600.73	-1.21402	0.18214	-6.66528	2.64164e-11	7.14903e-10	FUS
ENSG00000089289	1247.01	-0.274846	0.133973	-2.0515	0.0402186	0.101028	IGBP1
ENSG00000089327	4241.06	0.801693	0.203573	3.93812	8.21225e-05	0.000563097	FXYD5
ENSG00000089335	33.8604	-0.393264	0.368794	-1.06635	0.286264	0.442523	ZNF302
ENSG00000089351	1449.29	-0.109116	0.146665	-0.743985	0.456886	0.612465	GRAMD1A
ENSG00000089486	617.892	1.83931	0.128845	14.2754	3.11614e-46	1.60251e-43	CDIP1
ENSG00000089505	15.9084	0.779625	0.469736	1.65971	0.0969729	0.199064	CMTM1
ENSG00000089597	5320.65	-0.486677	0.208373	-2.33561	0.0195116	0.0567802	GANAB
ENSG00000089639	328.117	0.114586	0.188087	0.609215	0.542382	0.685819	GMIP
ENSG00000089682	56.7982	0.316307	0.430205	0.735247	0.462189	0.616119	RBM41
ENSG00000089685	4677.29	-0.686272	0.147594	-4.64973	3.32364e-06	3.24534e-05	BIRC5
ENSG00000089693	10035.8	0.387302	0.164473	2.3548	0.0185326	0.0544449	MLF2
ENSG00000089723	445.963	1.00778	0.152967	6.58821	4.45166e-11	1.16187e-09	OTUB2
ENSG00000089737	2124.22	-0.755823	0.203955	-3.70584	0.000210691	0.00126917	DDX24
ENSG00000089775	129.136	-0.0115213	0.203739	-0.0565493	0.954904	0.973196	ZBTB25
ENSG00000089818	749.717	0.215152	0.136384	1.57754	0.114671	0.226746	NECAP1
ENSG00000089820	567.278	-0.787506	0.143262	-5.49698	3.86351e-08	5.83097e-07	ARHGAP4
ENSG00000089847	64.9289	1.06738	0.290946	3.66863	0.000243853	0.00143897	ANKRD24
ENSG00000089876	561.428	-0.509765	0.190427	-2.67696	0.00742941	0.02577	DHX32
ENSG00000089902	609.476	-0.213247	0.189332	-1.12631	0.260032	0.413437	RCOR1
ENSG00000089916	319.084	-0.151578	0.203835	-0.74363	0.4571	0.61257	GPATCH2L
ENSG00000090006	1283.55	-0.407625	0.122112	-3.33812	0.000843482	0.00415605	LTBP4
ENSG00000090013	2516.3	1.09095	0.170221	6.409	1.4648e-10	3.42337e-09	BLVRB
ENSG00000090020	600.078	0.0398681	0.134857	0.295632	0.767511	0.854547	SLC9A1
ENSG00000090054	1002.83	0.120286	0.151343	0.79479	0.426736	0.583043	SPTLC1
ENSG00000090060	3377.05	-0.115604	0.201569	-0.573522	0.566291	0.705767	PAPOLA
ENSG00000090061	2183.84	0.635672	0.123034	5.16663	2.38353e-07	3.03349e-06	CCNK
ENSG00000090097	1301.67	0.412038	0.123258	3.34288	0.000829136	0.00410137	PCBP4
ENSG00000090238	379.626	3.51897	0.280311	12.5538	3.79e-36	8.91934e-34	YPEL3
ENSG00000090263	1110.63	0.0883815	0.133894	0.660085	0.509199	0.657818	MRPS33
ENSG00000090266	1996.64	0.309474	0.197159	1.56967	0.116492	0.229464	NDUFB2
ENSG00000090273	5664.51	-0.52655	0.171941	-3.06239	0.00219578	0.00922772	NUDC
ENSG00000090316	1977.14	-0.266446	0.105262	-2.53127	0.0113651	0.0365796	MAEA
ENSG00000090339	318.593	1.45467	0.217099	6.70049	2.07722e-11	5.67759e-10	ICAM1
ENSG00000090372	2424.39	-0.264176	0.109752	-2.40704	0.0160824	0.0485338	STRN4
ENSG00000090432	887.866	-0.0475883	0.144042	-0.330379	0.741114	0.836507	MUL1
ENSG00000090447	659.101	-0.523976	0.16179	-3.23861	0.00120112	0.00557034	TFAP4
ENSG00000090470	484.05	-0.644988	0.162274	-3.97468	7.04731e-05	0.000489259	PDCD7
ENSG00000090487	1519.07	0.213574	0.176169	1.21232	0.225389	0.372785	SPG21
ENSG00000090520	910.574	0.0854583	0.175774	0.486184	0.626836	0.753702	DNAJB11
ENSG00000090530	16.5426	1.11885	0.615383	1.81813	0.0690439	0.153905	P3H2
ENSG00000090539	55.1133	-0.312703	0.339541	-0.92096	0.357071	0.516017	CHRD
ENSG00000090554	11.1485	1.09199	0.625723	1.74516	0.0809573	0.173337	FLT3LG
ENSG00000090565	438.925	0.229182	0.180291	1.27118	0.203665	0.345707	RAB11FIP3
ENSG00000090581	663.264	0.212769	0.186368	1.14166	0.253595	0.406178	GNPTG
ENSG00000090612	46.0708	-0.530822	0.369117	-1.43809	0.150409	0.277275	ZNF268
ENSG00000090615	908.012	-0.350086	0.168255	-2.08069	0.0374621	0.0955847	GOLGA3
ENSG00000090621	3466.59	-0.939582	0.143715	-6.5378	6.24286e-11	1.56466e-09	PABPC4
ENSG00000090661	379.219	-0.499717	0.167377	-2.98557	0.00283048	0.0114748	CERS4
ENSG00000090674	366.317	0.106464	0.141062	0.754731	0.45041	0.606061	MCOLN1
ENSG00000090686	713.867	-0.117966	0.155646	-0.757915	0.448502	0.603961	USP48
ENSG00000090776	1093.8	1.5506	0.141132	10.9868	4.42209e-28	6.46323e-26	EFNB1
ENSG00000090857	689.602	-0.553397	0.197622	-2.80028	0.00510582	0.0189203	PDPR
ENSG00000090861	2121.78	-1.2041	0.180567	-6.66842	2.58567e-11	7.01211e-10	AARS1
ENSG00000090863	2393.82	-0.489928	0.203833	-2.40358	0.0162355	0.0489428	GLG1
ENSG00000090889	662.699	-0.670123	0.253508	-2.6434	0.00820785	0.0279788	KIF4A
ENSG00000090905	373.067	-0.530914	0.247889	-2.14174	0.0322143	0.0849079	TNRC6A
ENSG00000090924	287.63	0.290059	0.204221	1.42032	0.155514	0.284419	PLEKHG2
ENSG00000090971	581.96	-0.87737	0.187047	-4.69063	2.72369e-06	2.72271e-05	NAT14
ENSG00000090975	254.528	0.0151507	0.24229	0.062531	0.95014	0.970336	PITPNM2
ENSG00000090989	128.565	-0.0644859	0.304719	-0.211624	0.832401	0.896777	EXOC1
ENSG00000091009	159.886	-0.192405	0.251177	-0.766015	0.443667	0.599486	RBM27
ENSG00000091039	446.191	-0.134924	0.265124	-0.508911	0.610815	0.740907	OSBPL8
ENSG00000091073	575.863	0.0707712	0.158385	0.446831	0.654997	0.77369	DTX2
ENSG00000091127	662.62	-0.710289	0.183149	-3.87819	0.000105236	0.000697139	PUS7
ENSG00000091136	291.658	0.0945384	0.238292	0.396734	0.691563	0.800463	LAMB1
ENSG00000091140	610.202	-0.330274	0.192872	-1.7124	0.0868236	0.182646	DLD
ENSG00000091157	115.896	0.438784	0.212767	2.06228	0.0391813	0.0990051	WDR7
ENSG00000091164	1779.44	0.0546454	0.154621	0.353416	0.723776	0.823876	TXNL1
ENSG00000091262	15.4367	0.691032	0.501317	1.37843	0.16807	0.301193	ABCC6
ENSG00000091317	1424.7	0.56428	0.17648	3.19742	0.00138664	0.0063064	CMTM6
ENSG00000091409	921.308	0.727778	0.368469	1.97514	0.0482523	0.116559	ITGA6
ENSG00000091436	574.082	0.0506999	0.174013	0.291357	0.770778	0.856317	MAP3K20
ENSG00000091483	597.909	-1.28341	0.1879	-6.83029	8.47434e-12	2.43615e-10	FH
ENSG00000091490	787.461	-0.403787	0.138603	-2.91327	0.0035767	0.0139345	SEL1L3
ENSG00000091527	2147.13	-0.317673	0.135681	-2.34132	0.0192159	0.0560649	CDV3
ENSG00000091536	6.65053	0.100752	0.779667	0.129224	0.89718	0.937278	MYO15A
ENSG00000091542	3684.26	0.588541	0.118581	4.96321	6.93358e-07	7.98944e-06	ALKBH5
ENSG00000091592	87.015	2.07276	0.273376	7.58206	3.40118e-14	1.31547e-12	NLRP1
ENSG00000091622	82.4267	0.113331	0.327449	0.346103	0.729265	0.827952	PITPNM3
ENSG00000091640	941.182	0.0948376	0.166574	0.569343	0.569124	0.708026	SPAG7
ENSG00000091651	1124.51	-0.289787	0.158561	-1.82761	0.0676085	0.151484	ORC6
ENSG00000091656	94.2696	-0.0492058	0.319917	-0.153808	0.877761	0.925485	ZFHX4
ENSG00000091732	642.05	-0.355314	0.142585	-2.49195	0.0127043	0.040173	ZC3HC1
ENSG00000091844	30.0902	-0.00176594	0.341598	-0.00516965	0.995875	0.997402	RGS17
ENSG00000091879	39.6083	-0.120232	0.392304	-0.306478	0.759241	0.848475	ANGPT2
ENSG00000091947	487.676	-0.593895	0.179801	-3.30306	0.000956359	0.00460279	TMEM101
ENSG00000092010	1891.1	-0.0473685	0.168317	-0.281425	0.778385	0.860842	PSME1
ENSG00000092020	124.951	-0.630831	0.253055	-2.49287	0.0126717	0.0400972	PPP2R3C
ENSG00000092036	228.458	-1.0412	0.217209	-4.79354	1.63863e-06	1.7355e-05	HAUS4
ENSG00000092068	173.259	0.543743	0.225925	2.40674	0.0160956	0.0485631	SLC7A8
ENSG00000092094	262.347	-0.855819	0.181026	-4.72761	2.27176e-06	2.3245e-05	OSGEP
ENSG00000092096	84.1878	0.486091	0.267678	1.81595	0.0693778	0.154525	SLC22A17
ENSG00000092108	426.172	0.0592549	0.172592	0.343323	0.731356	0.8292	SCFD1
ENSG00000092140	188.13	-1.28405	0.220317	-5.82819	5.60307e-09	9.89804e-08	G2E3
ENSG00000092148	826.588	0.188448	0.203246	0.927191	0.353827	0.512721	HECTD1
ENSG00000092199	10160.1	-0.428862	0.132044	-3.24787	0.00116272	0.00542485	HNRNPC
ENSG00000092201	2296.53	-0.703013	0.198408	-3.54328	0.000395189	0.0021766	SUPT16H
ENSG00000092203	1074.06	0.0150636	0.134838	0.111716	0.911048	0.946434	TOX4
ENSG00000092208	250.23	-0.550662	0.21656	-2.54277	0.0109978	0.035637	GEMIN2
ENSG00000092295	42.3155	1.07151	0.37864	2.8299	0.00465628	0.0174926	TGM1
ENSG00000092330	487.782	0.360006	0.133281	2.70111	0.00691088	0.0242808	TINF2
ENSG00000092421	113.115	1.14951	0.244254	4.70618	2.52396e-06	2.56178e-05	SEMA6A
ENSG00000092439	239.616	-0.543323	0.308257	-1.76257	0.0779734	0.168481	TRPM7
ENSG00000092445	853.084	-0.417306	0.131809	-3.166	0.00154553	0.00687589	TYRO3
ENSG00000092470	507.545	-0.371993	0.214851	-1.7314	0.0833805	0.177322	WDR76
ENSG00000092531	569.044	0.409274	0.155795	2.62701	0.00861397	0.0291151	SNAP23
ENSG00000092621	1446.31	-1.29672	0.19155	-6.76961	1.29134e-11	3.64436e-10	PHGDH
ENSG00000092758	639.292	0.745852	0.252976	2.94831	0.00319517	0.012712	COL9A3
ENSG00000092820	24232.8	-0.229143	0.143573	-1.596	0.110488	0.220643	EZR
ENSG00000092841	9105.94	0.2999	0.163784	1.83107	0.0670895	0.150564	MYL6
ENSG00000092847	829.237	-0.415999	0.178592	-2.32933	0.0198417	0.0574935	AGO1
ENSG00000092853	439.092	-0.404513	0.203199	-1.99073	0.0465109	0.1132	CLSPN
ENSG00000092871	558.92	0.0348835	0.15351	0.227239	0.820238	0.890183	RFFL
ENSG00000092929	357.578	0.697204	0.177624	3.92517	8.66689e-05	0.00059019	UNC13D
ENSG00000092931	207.727	-0.237199	0.22855	-1.03784	0.299343	0.456044	MFSD11
ENSG00000092964	578.927	0.0917266	0.233772	0.392376	0.694781	0.802597	DPYSL2
ENSG00000092978	135.982	-0.317801	0.243046	-1.30757	0.191018	0.330504	GPATCH2
ENSG00000093000	1656.08	0.426548	0.146272	2.91614	0.00354392	0.0138261	NUP50
ENSG00000093009	621.543	-0.803416	0.162787	-4.93537	7.99982e-07	9.08981e-06	CDC45
ENSG00000093010	2325.33	0.574861	0.187404	3.06751	0.00215853	0.00910427	COMT
ENSG00000093144	688.811	-0.148449	0.14118	-1.05148	0.293037	0.449879	ECHDC1
ENSG00000093167	585.51	0.171097	0.130415	1.31194	0.189541	0.328479	LRRFIP2
ENSG00000093183	619.664	-0.338491	0.130946	-2.58497	0.0097387	0.0322341	SEC22C
ENSG00000093217	88.575	-1.10682	0.241147	-4.58983	4.43612e-06	4.19303e-05	XYLB
ENSG00000094631	277.401	-0.848415	0.23098	-3.6731	0.000239622	0.00141702	HDAC6
ENSG00000094804	1584.71	-0.512689	0.189476	-2.70583	0.00681338	0.0240233	CDC6
ENSG00000094841	90.515	-0.0980645	0.211352	-0.463987	0.642657	0.765159	UPRT
ENSG00000094880	723.647	-0.608971	0.114149	-5.33487	9.56135e-08	1.31575e-06	CDC23
ENSG00000094914	969.874	-0.988973	0.16832	-5.87555	4.21452e-09	7.63951e-08	AAAS
ENSG00000094916	1966.44	0.644119	0.134923	4.77398	1.80619e-06	1.8899e-05	CBX5
ENSG00000094975	247.466	0.0831389	0.267748	0.310512	0.756172	0.846661	SUCO
ENSG00000095002	602.196	-0.511331	0.205152	-2.49245	0.0126865	0.0401348	MSH2
ENSG00000095015	96.3345	-0.299969	0.27843	-1.07736	0.281321	0.436635	MAP3K1
ENSG00000095059	172.724	-0.568311	0.190618	-2.98142	0.00286918	0.0116056	DHPS
ENSG00000095066	483.443	-1.0352	0.223774	-4.62611	3.72593e-06	3.59767e-05	HOOK2
ENSG00000095139	2488.82	0.090576	0.151181	0.599124	0.54909	0.691091	ARCN1
ENSG00000095203	400.544	1.24479	0.147929	8.41474	3.93752e-17	2.16954e-15	EPB41L4B
ENSG00000095209	363.788	0.20555	0.164989	1.24584	0.212823	0.357322	TMEM38B
ENSG00000095261	919.71	-0.328318	0.130178	-2.52207	0.0116667	0.037403	PSMD5
ENSG00000095303	57.1997	0.454253	0.308182	1.47398	0.140487	0.263889	PTGS1
ENSG00000095319	2239.83	-0.939048	0.175198	-5.35992	8.32583e-08	1.16302e-06	NUP188
ENSG00000095321	347.419	-0.544722	0.179808	-3.02947	0.00244987	0.0101209	CRAT
ENSG00000095370	13.7006	0.036732	0.724667	0.0506881	0.959574	0.975165	SH2D3C
ENSG00000095380	1230.94	0.315681	0.199484	1.58249	0.113537	0.224824	NANS
ENSG00000095383	818.906	1.358	0.150199	9.04133	1.54773e-19	1.10206e-17	TBC1D2
ENSG00000095397	284.456	1.27765	0.160342	7.9683	1.60872e-15	7.39636e-14	WHRN
ENSG00000095485	663.457	-0.805124	0.144032	-5.58991	2.27184e-08	3.60508e-07	CWF19L1
ENSG00000095539	304.697	-0.389936	0.255725	-1.52483	0.127302	0.245097	SEMA4G
ENSG00000095564	196.467	-0.378593	0.440345	-0.859765	0.389919	0.548589	BTAF1
ENSG00000095574	355.167	0.944208	0.279193	3.38191	0.000719827	0.00362262	IKZF5
ENSG00000095587	24.0782	0.27709	0.50136	0.552677	0.580485	0.717302	TLL2
ENSG00000095637	71.5036	1.63335	0.317592	5.14292	2.70498e-07	3.41132e-06	SORBS1
ENSG00000095739	197.096	0.362401	0.168514	2.15056	0.0315106	0.083354	BAMBI
ENSG00000095752	57.3599	3.31541	0.427864	7.74874	9.28089e-15	3.86982e-13	IL11
ENSG00000095787	1484.97	-0.0698144	0.202871	-0.344133	0.730746	0.829159	WAC
ENSG00000095794	232.815	0.409146	0.173331	2.36049	0.0182508	0.0537688	CREM
ENSG00000095906	1966.67	-0.20785	0.166883	-1.24548	0.212955	0.3575	NUBP2
ENSG00000095951	70.6701	0.251546	0.349611	0.719502	0.471832	0.625311	HIVEP1
ENSG00000096060	946.753	-0.75545	0.169144	-4.46631	7.95806e-06	7.02465e-05	FKBP5
ENSG00000096063	1285.02	-0.708096	0.13605	-5.20466	1.94352e-07	2.53149e-06	SRPK1
ENSG00000096070	644.964	0.140661	0.203604	0.690852	0.489658	0.641769	BRPF3
ENSG00000096080	1773.93	-0.0775783	0.137041	-0.566097	0.571328	0.709978	MRPS18A
ENSG00000096092	911.975	0.363248	0.151637	2.39551	0.0165974	0.0498282	TMEM14A
ENSG00000096093	18.2553	-0.013285	0.50721	-0.0261924	0.979104	0.986807	EFHC1
ENSG00000096384	37203.3	-0.784689	0.208527	-3.76301	0.000167883	0.00104205	HSP90AB1
ENSG00000096401	562.951	-0.209602	0.218162	-0.960759	0.336673	0.49657	CDC5L
ENSG00000096433	2311.69	-0.395078	0.196111	-2.01456	0.0439508	0.108108	ITPR3
ENSG00000096654	89.0985	0.169468	0.317636	0.533529	0.593668	0.728573	ZNF184
ENSG00000096696	1038.9	0.221311	0.218504	1.01284	0.311135	0.468371	DSP
ENSG00000096717	310.552	-0.0189708	0.220038	-0.0862159	0.931295	0.958919	SIRT1
ENSG00000096746	1330.79	-1.15111	0.134417	-8.56373	1.09277e-17	6.42929e-16	HNRNPH3
ENSG00000096872	77.6095	-0.522533	0.29685	-1.76026	0.078364	0.169069	IFT74
ENSG00000096968	46.5917	0.023363	0.392389	0.0595405	0.952522	0.971483	JAK2
ENSG00000097007	1137.99	-0.327063	0.164417	-1.98922	0.0466768	0.113524	ABL1
ENSG00000097021	4004.91	-0.309536	0.17212	-1.79838	0.072117	0.159146	ACOT7
ENSG00000097033	682.839	0.344182	0.117425	2.93108	0.00337786	0.0133092	SH3GLB1
ENSG00000097046	229.136	-0.580413	0.190049	-3.05401	0.00225804	0.00944078	CDC7
ENSG00000097096	24.0113	0.929807	0.419014	2.21904	0.0264842	0.0726314	SYDE2
ENSG00000099139	101.855	-0.103696	0.356587	-0.290802	0.771203	0.856721	PCSK5
ENSG00000099194	12705.1	-1.17518	0.143297	-8.20097	2.38447e-16	1.19095e-14	SCD
ENSG00000099203	751.874	0.623923	0.164385	3.79551	0.000147342	0.0009329	TMED1
ENSG00000099204	3335.72	0.307737	0.16712	1.84141	0.0655608	0.14797	ABLIM1
ENSG00000099219	483.473	0.0743984	0.224534	0.331346	0.740383	0.836047	ERMP1
ENSG00000099246	673.559	0.323993	0.164005	1.97551	0.0482105	0.116481	RAB18
ENSG00000099250	66.4137	1.75037	0.382943	4.57083	4.8579e-06	4.55881e-05	NRP1
ENSG00000099251	84.3481	0.263424	0.276662	0.952149	0.341022	0.500908	HSD17B7P2
ENSG00000099282	387.31	-0.323796	0.149525	-2.1655	0.0303496	0.0809926	TSPAN15
ENSG00000099284	1107.61	-0.755579	0.152569	-4.95238	7.33116e-07	8.40571e-06	MACROH2A2
ENSG00000099290	212.399	-0.348554	0.185294	-1.88108	0.0599606	0.138299	WASHC2A
ENSG00000099308	492.324	0.340787	0.178022	1.9143	0.0555821	0.130461	MAST3
ENSG00000099326	203.865	-0.0605415	0.19979	-0.303025	0.761871	0.85055	MZF1
ENSG00000099330	324.848	-0.755957	0.160917	-4.69779	2.62985e-06	2.65182e-05	OCEL1
ENSG00000099331	1281.17	-0.50401	0.189612	-2.65811	0.00785802	0.0269937	MYO9B
ENSG00000099337	539.64	0.597196	0.164559	3.62907	0.000284442	0.00164836	KCNK6
ENSG00000099341	5874.85	0.248622	0.121429	2.04747	0.0406118	0.101823	PSMD8
ENSG00000099364	1136.53	-0.175738	0.126573	-1.38843	0.165005	0.297391	FBXL19
ENSG00000099377	144.289	0.421027	0.210605	1.99913	0.0455946	0.111458	HSD3B7
ENSG00000099381	1319.05	0.0617051	0.145181	0.425021	0.670822	0.785461	SETD1A
ENSG00000099385	1896.7	0.0443507	0.209801	0.211395	0.832579	0.896794	BCL7C
ENSG00000099399	2890.79	-0.291992	0.134321	-2.17383	0.0297177	0.0796124	MAGEB2
ENSG00000099617	180.666	-0.120289	0.225586	-0.533227	0.593876	0.728687	EFNA2
ENSG00000099622	1572.53	-1.18423	0.179202	-6.60833	3.88671e-11	1.02794e-09	CIRBP
ENSG00000099624	4093.76	-0.683995	0.214106	-3.19465	0.00140001	0.00635472	ATP5F1D
ENSG00000099625	397.838	-0.323022	0.186936	-1.72798	0.0839914	0.178403	CBARP
ENSG00000099783	4344.06	-1.17326	0.189024	-6.20695	5.40242e-10	1.15404e-08	HNRNPM
ENSG00000099785	734.371	1.12472	0.177192	6.34746	2.18902e-10	4.95833e-09	MARCHF2
ENSG00000099795	1747.31	0.0203381	0.193114	0.105317	0.916124	0.949608	NDUFB7
ENSG00000099797	4346.03	-0.0731279	0.158906	-0.460196	0.645376	0.766556	TECR
ENSG00000099800	2671.66	-0.338102	0.223117	-1.51535	0.129683	0.248536	TIMM13
ENSG00000099804	2224.45	0.0459931	0.191253	0.240483	0.809956	0.88282	CDC34
ENSG00000099810	2283.11	-0.706456	0.125406	-5.63335	1.76739e-08	2.85351e-07	MTAP
ENSG00000099812	1995.14	0.257705	0.202696	1.27139	0.203591	0.345707	MISP
ENSG00000099814	1364.69	0.584468	0.220925	2.64555	0.00815584	0.0278318	CEP170B
ENSG00000099817	5730.61	-0.241414	0.160238	-1.5066	0.131913	0.251837	POLR2E
ENSG00000099821	1545.63	-0.360656	0.161094	-2.23879	0.0251694	0.0698256	POLRMT
ENSG00000099822	136.91	1.27265	0.270861	4.69855	2.6201e-06	2.64582e-05	HCN2
ENSG00000099849	657.736	0.0142588	0.172462	0.0826778	0.934108	0.961174	RASSF7
ENSG00000099860	1080.38	-0.0106685	0.139965	-0.0762225	0.939242	0.964456	GADD45B
ENSG00000099864	694.257	0.0423873	0.127464	0.332543	0.739479	0.835381	PALM
ENSG00000099875	3301.58	0.657725	0.138651	4.74375	2.09793e-06	2.16257e-05	MKNK2
ENSG00000099889	693.915	0.805657	0.155967	5.16558	2.39697e-07	3.0478e-06	ARVCF
ENSG00000099899	1056.82	-0.270284	0.142944	-1.89083	0.0586466	0.135973	TRMT2A
ENSG00000099901	6801.18	0.00854712	0.152803	0.0559356	0.955393	0.973196	RANBP1
ENSG00000099904	948.925	-0.471778	0.149738	-3.15069	0.00162885	0.00716621	ZDHHC8
ENSG00000099910	162.396	-0.331931	0.25017	-1.32682	0.184567	0.322192	KLHL22
ENSG00000099917	1303.55	-0.0968907	0.146748	-0.66025	0.509093	0.657804	MED15
ENSG00000099940	964.332	0.64245	0.115518	5.56147	2.67515e-08	4.20407e-07	SNAP29
ENSG00000099942	1524.17	-0.041998	0.142248	-0.295245	0.767807	0.854658	CRKL
ENSG00000099949	283.033	-0.60994	0.170624	-3.57475	0.000350556	0.00196984	LZTR1
ENSG00000099953	108.113	-0.629557	0.228749	-2.75218	0.00592008	0.0214398	MMP11
ENSG00000099954	36.7033	-0.247664	0.47068	-0.526183	0.598761	0.731977	CECR2
ENSG00000099956	2924.41	0.055266	0.152319	0.36283	0.716732	0.818541	SMARCB1
ENSG00000099968	1179.76	0.392344	0.112302	3.49366	0.000476453	0.00255033	BCL2L13
ENSG00000099974	19.221	0.331283	0.426352	0.777017	0.437149	0.593219	DDTL
ENSG00000099977	38.4951	0.618212	0.40396	1.53038	0.125923	0.242978	DDT
ENSG00000099984	6.71403	-0.255822	0.686547	-0.372621	0.70943	0.813315	GSTT2
ENSG00000099991	1176.04	-0.684058	0.146122	-4.68143	2.84882e-06	2.82946e-05	CABIN1
ENSG00000099992	296.594	0.398719	0.175659	2.26985	0.023217	0.0653757	TBC1D10A
ENSG00000099994	560.021	1.01222	0.423468	2.39031	0.016834	0.050386	SUSD2
ENSG00000099995	2862.74	-0.000993016	0.170701	-0.00581727	0.995359	0.997226	SF3A1
ENSG00000099999	152.701	0.117995	0.218858	0.539142	0.589789	0.725279	RNF215
ENSG00000100003	394.482	0.606556	0.154684	3.92125	8.80911e-05	0.000598408	SEC14L2
ENSG00000100014	454.661	-0.620068	0.142279	-4.35812	1.31185e-05	0.000109928	SPECC1L
ENSG00000100023	871.254	-0.969537	0.148802	-6.5156	7.24004e-11	1.79194e-09	PPIL2
ENSG00000100027	7.9245	-2.41825	0.774931	-3.12059	0.00180487	0.00782765	YPEL1
ENSG00000100028	873.704	0.106898	0.175898	0.607727	0.543368	0.686316	SNRPD3
ENSG00000100029	3190.01	-0.549358	0.180811	-3.0383	0.00237914	0.00986637	PES1
ENSG00000100030	2094.61	-0.0496141	0.151912	-0.326597	0.743973	0.83808	MAPK1
ENSG00000100034	486.51	-0.242564	0.170915	-1.41921	0.155839	0.284826	PPM1F
ENSG00000100036	324.429	0.872508	0.162539	5.36798	7.96244e-08	1.12128e-06	SLC35E4
ENSG00000100038	452.08	-1.00267	0.163461	-6.13399	8.57013e-10	1.75511e-08	TOP3B
ENSG00000100055	86.0974	1.33548	0.335021	3.98627	6.71195e-05	0.000468554	CYTH4
ENSG00000100056	961.6	0.109393	0.181803	0.60171	0.547367	0.689735	ESS2
ENSG00000100058	267.79	-0.262744	0.204772	-1.28311	0.199455	0.340931	CRYBB2P1
ENSG00000100060	33.7384	-0.496296	0.349913	-1.41834	0.156092	0.285176	MFNG
ENSG00000100065	767.582	0.157354	0.174826	0.900062	0.368087	0.527114	CARD10
ENSG00000100068	125.59	-0.434256	0.205457	-2.11361	0.0345484	0.0898155	LRP5L
ENSG00000100075	2844.05	-0.111505	0.164391	-0.678288	0.497589	0.647883	SLC25A1
ENSG00000100077	246.374	0.0612825	0.179239	0.341904	0.732423	0.829705	GRK3
ENSG00000100083	710.187	-0.624463	0.118545	-5.26772	1.38132e-07	1.8442e-06	GGA1
ENSG00000100084	337.302	-0.905424	0.146431	-6.18329	6.27789e-10	1.31674e-08	HIRA
ENSG00000100092	306.097	-0.274059	0.247151	-1.10887	0.267484	0.42175	SH3BP1
ENSG00000100097	8408.06	-0.0965887	0.185832	-0.519763	0.603229	0.735264	LGALS1
ENSG00000100099	544.619	-0.298635	0.164751	-1.81265	0.0698863	0.155384	HPS4
ENSG00000100100	6.32185	-0.00818001	0.830579	-0.00984856	0.992142	0.994937	PIK3IP1
ENSG00000100104	939.323	0.352868	0.149199	2.36508	0.0180262	0.0532312	SRRD
ENSG00000100105	817.664	-0.394402	0.12738	-3.09627	0.00195974	0.00838036	PATZ1
ENSG00000100106	4623.47	-0.230054	0.113588	-2.02534	0.0428322	0.106012	TRIOBP
ENSG00000100109	640.85	-0.343551	0.199093	-1.72558	0.0844232	0.179156	TFIP11
ENSG00000100116	1576.44	-0.463426	0.170516	-2.71779	0.00657194	0.0233619	GCAT
ENSG00000100124	868.603	-0.194226	0.17263	-1.1251	0.260545	0.413874	ANKRD54
ENSG00000100129	3514.41	-0.755633	0.213492	-3.5394	0.000401035	0.00220486	EIF3L
ENSG00000100138	7073.03	0.113589	0.178189	0.637462	0.523824	0.670103	SNU13
ENSG00000100139	1229.9	0.945817	0.153441	6.16405	7.09092e-10	1.47612e-08	MICALL1
ENSG00000100142	1342.01	-0.0807189	0.215257	-0.374989	0.707669	0.812199	POLR2F
ENSG00000100147	69.6346	-0.416309	0.252229	-1.65052	0.0988363	0.201881	CCDC134
ENSG00000100150	256.795	-0.362182	0.173215	-2.09094	0.0365332	0.0937468	DEPDC5
ENSG00000100151	593.413	0.00750552	0.143197	0.052414	0.958199	0.974267	PICK1
ENSG00000100162	717.888	-0.212177	0.187048	-1.13435	0.256649	0.409882	CENPM
ENSG00000100167	326.396	0.091173	0.2134	0.42724	0.669204	0.784789	SEPTIN3
ENSG00000100196	831.512	0.298041	0.150905	1.97503	0.0482647	0.116569	KDELR3
ENSG00000100201	2225.52	-0.113475	0.149871	-0.757151	0.448959	0.604519	DDX17
ENSG00000100207	940.06	-0.105105	0.191559	-0.548683	0.583223	0.719507	TCF20
ENSG00000100209	292.61	0.235659	0.175745	1.34092	0.179947	0.316475	HSCB
ENSG00000100211	358.504	-0.573711	0.184972	-3.10161	0.00192473	0.00825861	CBY1
ENSG00000100216	4723.91	-0.0214102	0.179815	-0.119068	0.905221	0.942769	TOMM22
ENSG00000100219	926.571	-0.734791	0.11995	-6.12582	9.0217e-10	1.84487e-08	XBP1
ENSG00000100220	1007.45	-0.347014	0.175234	-1.98029	0.047671	0.115598	RTCB
ENSG00000100221	2021.2	0.572293	0.124634	4.59179	4.39462e-06	4.15946e-05	JOSD1
ENSG00000100225	1737.97	-0.298798	0.0990869	-3.01551	0.00256545	0.0105326	FBXO7
ENSG00000100226	733.63	-0.126111	0.148629	-0.848501	0.396159	0.554839	GTPBP1
ENSG00000100227	2481.5	-0.213936	0.113145	-1.89081	0.058649	0.135973	POLDIP3
ENSG00000100228	205.726	-0.194995	0.187854	-1.03801	0.299264	0.455972	RAB36
ENSG00000100234	67.1832	0.840379	0.274231	3.0645	0.00218038	0.00917891	TIMP3
ENSG00000100239	878.004	-0.626542	0.12845	-4.87771	1.07324e-06	1.19025e-05	PPP6R2
ENSG00000100241	1891.27	-0.319818	0.16241	-1.9692	0.0489304	0.117904	SBF1
ENSG00000100242	444.657	-0.941173	0.241576	-3.89597	9.78067e-05	0.00065448	SUN2
ENSG00000100243	5322.19	0.143032	0.116624	1.22643	0.220035	0.365979	CYB5R3
[truncated: 12,149 more rows]
