# Supplementary material for: Alteration of ribosome function upon 5-fluorouracil treatment favors cancer cell drug-tolerance
Source: Nat Commun. 2022 Jan 10;13:173. doi: 10.1038/s41467-021-27847-8 (PMC8748862; doi:10.1038/s41467-021-27847-8)
Supplement: Supplementary file 5 — Supplementary Data 2 [file 41467_2021_27847_MOESM5_ESM.xlsx]

## Sheet: 5-FU - 10 µM
source	term_name	term_id	adjusted_p_value	negative_log10_of_adjusted_p_value	term_size	query_size	intersection_size	effective_domain_size	intersections
GO:BP	DNA damage response, signal transduction by p53 class mediator	GO:0030330	0.004319164424598823	2.364600262649254	110	489	14	18117	CDKN1A,SFN,BTG2,MDM2,NDRG1,PPM1D,PLK3,RPS27L,PMAIP1,TRIAP1,RGCC,BAX,GADD45A,SESN2
GO:BP	regulation of peptidase activity	GO:0052547	0.00947365811720893	2.023482292026122	467	583	35	18117	WFDC2,LAMP3,SERPINA1,BIRC3,SERPINE1,FAS,SFN,SERPINB5,BBC3,ECM1,MDM2,CCK,VSIR,LRP1,NLRP1,NGFR,CYFIP2,RPS27L,PMAIP1,TRIAP1,WFDC1,SLPI,WFDC3,PRSS22,PERP,F3,BCL10,BAX,PLAUR,TNFRSF10B,CST6,PDCD6,TNFAIP8,PINK1,GPX1
GO:BP	positive regulation of neutrophil degranulation	GO:0043315	0.010653781801925388	1.972496202162618	4	15	2	18117	PTAFR,ITGAM
GO:BP	phylloquinone catabolic process	GO:0042376	0.01215244831449087	1.9153362173448947	5	559	4	18117	CYP4F3,CYP4F11,CBR3,CYP4F12
GO:BP	quinone catabolic process	GO:1901662	0.01215244831449087	1.9153362173448947	5	559	4	18117	CYP4F3,CYP4F11,CBR3,CYP4F12
GO:BP	phylloquinone metabolic process	GO:0042374	0.01215244831449087	1.9153362173448947	5	559	4	18117	CYP4F3,CYP4F11,CBR3,CYP4F12
GO:BP	energy coupled proton transmembrane transport, against electrochemical gradient	GO:0015988	0.014270558351033353	1.845559034311501	5	582	4	18117	MT-CYB,MT-CO1,MT-ND5,MT-ND4
GO:BP	electron transport coupled proton transport	GO:0015990	0.014270558351033353	1.845559034311501	5	582	4	18117	MT-CYB,MT-CO1,MT-ND5,MT-ND4
GO:BP	regulation of leukocyte degranulation	GO:0043300	0.0167576877233046	1.7757859068446542	45	2	2	18117	CEACAM1,PTAFR
GO:BP	regulation of cysteine-type endopeptidase activity	GO:2000116	0.01744505325107406	1.7583277005287208	240	696	25	18117	LAMP3,BIRC3,FAS,SFN,BBC3,MDM2,CCK,NLRP1,NGFR,CYFIP2,RPS27L,PMAIP1,TRIAP1,PERP,F3,BCL10,BAX,PLAUR,TNFRSF10B,PDCD6,TNFAIP8,GPX1,TNFRSF10A,CTSD,SLC11A2
GO:BP	extrinsic apoptotic signaling pathway via death domain receptors	GO:0008625	0.017563878800266986	1.755379568411015	83	639	13	18117	SERPINE1,FAS,TNFRSF10C,PMAIP1,ATF3,BLOC1S2,ICAM1,BAX,TMC8,TNFRSF10B,GPX1,TNFRSF10A,HMOX1
GO:BP	positive regulation of neutrophil activation	GO:1902565	0.0177478082594781	1.7508552718813581	5	15	2	18117	PTAFR,ITGAM
GO:BP	cellular response to nutrient levels	GO:0031669	0.018178316188425723	1.7404463468534397	219	920	28	18117	CDKN1A,ELAPOR1,AQP3,FAS,MDM2,RNF152,PPM1D,PMAIP1,SESN1,INHBB,WNT4,ATF3,ICAM1,CDKN2B,SESN2,PIM1,LCN2,NUAK2,HMOX1,KLF10,HSPA8,HFE,SREBF1,MARS1,PCSK9,ASNS,HNRNPA1,PRKAG1
GO:BP	mitotic G1 DNA damage checkpoint	GO:0031571	0.02211466961531062	1.6553195444390438	66	967	14	18117	CDKN1A,SFN,BTG2,MDM2,PLK3,RPS27L,TRIAP1,RGCC,BAX,GADD45A,PLK2,SOX4,AURKA,CCNB1
GO:BP	DNA damage response, signal transduction by p53 class mediator resulting in cell cycle arrest	GO:0006977	0.024528897134623043	1.6103219780518692	58	967	13	18117	CDKN1A,SFN,BTG2,MDM2,PLK3,TRIAP1,RGCC,BAX,GADD45A,PLK2,SOX4,AURKA,CCNB1
GO:BP	mitotic G1/S transition checkpoint	GO:0044819	0.026598295940629495	1.575146186199293	67	967	14	18117	CDKN1A,SFN,BTG2,MDM2,PLK3,RPS27L,TRIAP1,RGCC,BAX,GADD45A,PLK2,SOX4,AURKA,CCNB1
GO:BP	G1 DNA damage checkpoint	GO:0044783	0.026598295940629495	1.575146186199293	67	967	14	18117	CDKN1A,SFN,BTG2,MDM2,PLK3,RPS27L,TRIAP1,RGCC,BAX,GADD45A,PLK2,SOX4,AURKA,CCNB1
GO:BP	regulation of neutrophil degranulation	GO:0043313	0.02660897660472199	1.5749718283223022	6	15	2	18117	PTAFR,ITGAM
GO:BP	signal transduction involved in mitotic G1 DNA damage checkpoint	GO:0072431	0.029939049841439788	1.523761986730694	59	967	13	18117	CDKN1A,SFN,BTG2,MDM2,PLK3,TRIAP1,RGCC,BAX,GADD45A,PLK2,SOX4,AURKA,CCNB1
GO:BP	intracellular signal transduction involved in G1 DNA damage checkpoint	GO:1902400	0.029939049841439788	1.523761986730694	59	967	13	18117	CDKN1A,SFN,BTG2,MDM2,PLK3,TRIAP1,RGCC,BAX,GADD45A,PLK2,SOX4,AURKA,CCNB1
GO:BP	regulation of cysteine-type endopeptidase activity involved in apoptotic process	GO:0043281	0.030571795334316976	1.514679056501505	217	696	23	18117	LAMP3,BIRC3,FAS,SFN,BBC3,MDM2,CCK,NLRP1,NGFR,RPS27L,PMAIP1,TRIAP1,F3,BCL10,BAX,PLAUR,TNFRSF10B,PDCD6,TNFAIP8,GPX1,TNFRSF10A,CTSD,SLC11A2
GO:BP	signal transduction by p53 class mediator	GO:0072331	0.03721764392710748	1.4292511234632692	268	489	21	18117	CDKN1A,TP53INP1,SFN,PHLDA3,BTG2,MDM2,NDRG1,PPM1D,PLK3,RPS27L,PMAIP1,CDIP1,TRIAP1,PERP,RGCC,RRM2B,TAF13,TAF3,BAX,GADD45A,SESN2
GO:BP	signal transduction involved in mitotic DNA integrity checkpoint	GO:1902403	0.04398775258215283	1.3566682263864702	61	967	13	18117	CDKN1A,SFN,BTG2,MDM2,PLK3,TRIAP1,RGCC,BAX,GADD45A,PLK2,SOX4,AURKA,CCNB1
GO:BP	signal transduction involved in mitotic DNA damage checkpoint	GO:1902402	0.04398775258215283	1.3566682263864702	61	967	13	18117	CDKN1A,SFN,BTG2,MDM2,PLK3,TRIAP1,RGCC,BAX,GADD45A,PLK2,SOX4,AURKA,CCNB1
GO:BP	signal transduction in response to DNA damage	GO:0042770	0.048493882412979604	1.3143130449412537	135	489	14	18117	CDKN1A,SFN,BTG2,MDM2,NDRG1,PPM1D,PLK3,RPS27L,PMAIP1,TRIAP1,RGCC,BAX,GADD45A,SESN2
KEGG	p53 signaling pathway	KEGG:04115	6.776261112217793e-8	7.16900986752232	73	630	24	8001	TP53I3,CDKN1A,SERPINE1,CD82,FAS,SFN,SERPINB5,BBC3,MDM2,ZMAT3,PPM1D,PMAIP1,SESN1,IGFBP3,CCNG2,PERP,RRM2B,DDB2,BAX,GADD45A,SESN2,TNFRSF10B,TNFRSF10A,CCNG1

## Sheet: 5-FU - 50µM
source	term_name	term_id	adjusted_p_value	negative_log10_of_adjusted_p_value	term_size	query_size	intersection_size	effective_domain_size	intersections
GO:BP	DNA damage response, signal transduction by p53 class mediator	GO:0030330	0.004319164424598823	2.364600262649254	110	489	14	18117	CDKN1A,SFN,BTG2,MDM2,NDRG1,PPM1D,PLK3,RPS27L,PMAIP1,TRIAP1,RGCC,BAX,GADD45A,SESN2
GO:BP	regulation of peptidase activity	GO:0052547	0.00947365811720893	2.023482292026122	467	583	35	18117	WFDC2,LAMP3,SERPINA1,BIRC3,SERPINE1,FAS,SFN,SERPINB5,BBC3,ECM1,MDM2,CCK,VSIR,LRP1,NLRP1,NGFR,CYFIP2,RPS27L,PMAIP1,TRIAP1,WFDC1,SLPI,WFDC3,PRSS22,PERP,F3,BCL10,BAX,PLAUR,TNFRSF10B,CST6,PDCD6,TNFAIP8,PINK1,GPX1
GO:BP	positive regulation of neutrophil degranulation	GO:0043315	0.010653781801925388	1.972496202162618	4	15	2	18117	PTAFR,ITGAM
GO:BP	phylloquinone catabolic process	GO:0042376	0.01215244831449087	1.9153362173448947	5	559	4	18117	CYP4F3,CYP4F11,CBR3,CYP4F12
GO:BP	quinone catabolic process	GO:1901662	0.01215244831449087	1.9153362173448947	5	559	4	18117	CYP4F3,CYP4F11,CBR3,CYP4F12
GO:BP	phylloquinone metabolic process	GO:0042374	0.01215244831449087	1.9153362173448947	5	559	4	18117	CYP4F3,CYP4F11,CBR3,CYP4F12
GO:BP	energy coupled proton transmembrane transport, against electrochemical gradient	GO:0015988	0.014270558351033353	1.845559034311501	5	582	4	18117	MT-CYB,MT-CO1,MT-ND5,MT-ND4
GO:BP	electron transport coupled proton transport	GO:0015990	0.014270558351033353	1.845559034311501	5	582	4	18117	MT-CYB,MT-CO1,MT-ND5,MT-ND4
GO:BP	regulation of leukocyte degranulation	GO:0043300	0.0167576877233046	1.7757859068446542	45	2	2	18117	CEACAM1,PTAFR
GO:BP	regulation of cysteine-type endopeptidase activity	GO:2000116	0.01744505325107406	1.7583277005287208	240	696	25	18117	LAMP3,BIRC3,FAS,SFN,BBC3,MDM2,CCK,NLRP1,NGFR,CYFIP2,RPS27L,PMAIP1,TRIAP1,PERP,F3,BCL10,BAX,PLAUR,TNFRSF10B,PDCD6,TNFAIP8,GPX1,TNFRSF10A,CTSD,SLC11A2
GO:BP	extrinsic apoptotic signaling pathway via death domain receptors	GO:0008625	0.017563878800266986	1.755379568411015	83	639	13	18117	SERPINE1,FAS,TNFRSF10C,PMAIP1,ATF3,BLOC1S2,ICAM1,BAX,TMC8,TNFRSF10B,GPX1,TNFRSF10A,HMOX1
GO:BP	positive regulation of neutrophil activation	GO:1902565	0.0177478082594781	1.7508552718813581	5	15	2	18117	PTAFR,ITGAM
GO:BP	cellular response to nutrient levels	GO:0031669	0.018178316188425723	1.7404463468534397	219	920	28	18117	CDKN1A,ELAPOR1,AQP3,FAS,MDM2,RNF152,PPM1D,PMAIP1,SESN1,INHBB,WNT4,ATF3,ICAM1,CDKN2B,SESN2,PIM1,LCN2,NUAK2,HMOX1,KLF10,HSPA8,HFE,SREBF1,MARS1,PCSK9,ASNS,HNRNPA1,PRKAG1
GO:BP	mitotic G1 DNA damage checkpoint	GO:0031571	0.02211466961531062	1.6553195444390438	66	967	14	18117	CDKN1A,SFN,BTG2,MDM2,PLK3,RPS27L,TRIAP1,RGCC,BAX,GADD45A,PLK2,SOX4,AURKA,CCNB1
GO:BP	DNA damage response, signal transduction by p53 class mediator resulting in cell cycle arrest	GO:0006977	0.024528897134623043	1.6103219780518692	58	967	13	18117	CDKN1A,SFN,BTG2,MDM2,PLK3,TRIAP1,RGCC,BAX,GADD45A,PLK2,SOX4,AURKA,CCNB1
GO:BP	mitotic G1/S transition checkpoint	GO:0044819	0.026598295940629495	1.575146186199293	67	967	14	18117	CDKN1A,SFN,BTG2,MDM2,PLK3,RPS27L,TRIAP1,RGCC,BAX,GADD45A,PLK2,SOX4,AURKA,CCNB1
GO:BP	G1 DNA damage checkpoint	GO:0044783	0.026598295940629495	1.575146186199293	67	967	14	18117	CDKN1A,SFN,BTG2,MDM2,PLK3,RPS27L,TRIAP1,RGCC,BAX,GADD45A,PLK2,SOX4,AURKA,CCNB1
GO:BP	regulation of neutrophil degranulation	GO:0043313	0.02660897660472199	1.5749718283223022	6	15	2	18117	PTAFR,ITGAM
GO:BP	signal transduction involved in mitotic G1 DNA damage checkpoint	GO:0072431	0.029939049841439788	1.523761986730694	59	967	13	18117	CDKN1A,SFN,BTG2,MDM2,PLK3,TRIAP1,RGCC,BAX,GADD45A,PLK2,SOX4,AURKA,CCNB1
GO:BP	intracellular signal transduction involved in G1 DNA damage checkpoint	GO:1902400	0.029939049841439788	1.523761986730694	59	967	13	18117	CDKN1A,SFN,BTG2,MDM2,PLK3,TRIAP1,RGCC,BAX,GADD45A,PLK2,SOX4,AURKA,CCNB1
GO:BP	regulation of cysteine-type endopeptidase activity involved in apoptotic process	GO:0043281	0.030571795334316976	1.514679056501505	217	696	23	18117	LAMP3,BIRC3,FAS,SFN,BBC3,MDM2,CCK,NLRP1,NGFR,RPS27L,PMAIP1,TRIAP1,F3,BCL10,BAX,PLAUR,TNFRSF10B,PDCD6,TNFAIP8,GPX1,TNFRSF10A,CTSD,SLC11A2
GO:BP	signal transduction by p53 class mediator	GO:0072331	0.03721764392710748	1.4292511234632692	268	489	21	18117	CDKN1A,TP53INP1,SFN,PHLDA3,BTG2,MDM2,NDRG1,PPM1D,PLK3,RPS27L,PMAIP1,CDIP1,TRIAP1,PERP,RGCC,RRM2B,TAF13,TAF3,BAX,GADD45A,SESN2
GO:BP	signal transduction involved in mitotic DNA integrity checkpoint	GO:1902403	0.04398775258215283	1.3566682263864702	61	967	13	18117	CDKN1A,SFN,BTG2,MDM2,PLK3,TRIAP1,RGCC,BAX,GADD45A,PLK2,SOX4,AURKA,CCNB1
GO:BP	signal transduction involved in mitotic DNA damage checkpoint	GO:1902402	0.04398775258215283	1.3566682263864702	61	967	13	18117	CDKN1A,SFN,BTG2,MDM2,PLK3,TRIAP1,RGCC,BAX,GADD45A,PLK2,SOX4,AURKA,CCNB1
GO:BP	signal transduction in response to DNA damage	GO:0042770	0.048493882412979604	1.3143130449412537	135	489	14	18117	CDKN1A,SFN,BTG2,MDM2,NDRG1,PPM1D,PLK3,RPS27L,PMAIP1,TRIAP1,RGCC,BAX,GADD45A,SESN2
KEGG	p53 signaling pathway	KEGG:04115	6.776261112217793e-8	7.16900986752232	73	630	24	8001	TP53I3,CDKN1A,SERPINE1,CD82,FAS,SFN,SERPINB5,BBC3,MDM2,ZMAT3,PPM1D,PMAIP1,SESN1,IGFBP3,CCNG2,PERP,RRM2B,DDB2,BAX,GADD45A,SESN2,TNFRSF10B,TNFRSF10A,CCNG1
