# Supplementary material for: Alteration of ribosome function upon 5-fluorouracil treatment favors cancer cell drug-tolerance
Source: Nat Commun. 2022 Jan 10;13:173. doi: 10.1038/s41467-021-27847-8 (PMC8748862; doi:10.1038/s41467-021-27847-8)
Supplement: Supplementary file 6 — Supplementary Data 3 [file 41467_2021_27847_MOESM6_ESM.xlsx]

## Sheet: GO Term Class - 5FU-50 µM
5-FU 50 µM - Translation UP							5-FU 50 µM - Translation DOWN
	GO Class ID	Definitions	Counts	Fractions				GO Class ID	Definitions	Counts	Fractions
	GO:0008152	metabolism	77	0.1368				GO:0007049	cell cycle	82	0.1421
	GO:0007154	cell communication	53	0.0941				GO:0016043	cell organization and biogenesis	67	0.1161
	GO:0007165	signal transduction	44	0.0782				GO:0006996	organelle organization and biogenesis	62	0.1075
	GO:0019538	protein metabolism	43	0.0764				GO:0008152	metabolism	49	0.0849
	GO:0008219	cell death	40	0.071				GO:0005623	cell	48	0.0832
	GO:0007275	development	38	0.0675				GO:0005622	intracellular	46	0.0797
	GO:0016043	cell organization and biogenesis	27	0.048				GO:0005488	binding	29	0.0503
	GO:0009653	morphogenesis	25	0.0444				GO:0006139	nucleobase, nucleoside, nucleotide and nucleic acid metabolism	22	0.0381
	GO:0030154	cell differentiation	25	0.0444				GO:0005856	cytoskeleton	18	0.0312
	GO:0006464	protein modification	20	0.0355				GO:0003824	catalytic activity	18	0.0312
	GO:0007049	cell cycle	20	0.0355				GO:0009058	biosynthesis	14	0.0243
	GO:0005623	cell	18	0.032				GO:0016787	hydrolase activity	13	0.0225
	GO:0006950	response to stress	18	0.032				GO:0005634	nucleus	12	0.0208
	GO:0009605	response to external stimulus	11	0.0195				GO:0005694	chromosome	11	0.0191
	GO:0040007	growth	11	0.0195				GO:0006259	DNA metabolism	10	0.0173
	GO:0005488	binding	9	0.016				GO:0007010	cytoskeleton organization and biogenesis	10	0.0173
	GO:0005515	protein binding	8	0.0142				GO:0000003	reproduction	7	0.0121
	GO:0005622	intracellular	8	0.0142				GO:0000166	nucleotide binding	7	0.0121
	GO:0008283	cell proliferation	8	0.0142				GO:0003676	nucleic acid binding	7	0.0121
	GO:0009056	catabolism	8	0.0142				GO:0005737	cytoplasm	6	0.0104
	GO:0005737	cytoplasm	7	0.0124				GO:0005515	protein binding	5	0.0087
	GO:0016049	cell growth	7	0.0124				GO:0000228	nuclear chromosome	5	0.0087
	GO:0003824	catalytic activity	6	0.0107				GO:0003677	DNA binding	4	0.0069
	GO:0005576	extracellular region	6	0.0107				GO:0003774	motor activity	3	0.0052
	GO:0006810	transport	6	0.0107				GO:0005815	microtubule organizing center	3	0.0052
	GO:0016787	hydrolase activity	5	0.0089				GO:0005654	nucleoplasm	3	0.0052
	GO:0004721	phosphoprotein phosphatase activity	3	0.0053				GO:0008092	cytoskeletal protein binding	2	0.0035
	GO:0006629	lipid metabolism	2	0.0036				GO:0003723	RNA binding	2	0.0035
	GO:0005886	plasma membrane	2	0.0036				GO:0005739	mitochondrion	2	0.0035
	GO:0005615	extracellular space	1	0.0018				GO:0003682	chromatin binding	1	0.0017
	GO:0009628	response to abiotic stimulus	1	0.0018				GO:0030154	cell differentiation	1	0.0017
	GO:0009607	response to biotic stimulus	1	0.0018				GO:0019538	protein metabolism	1	0.0017
	GO:0007005	mitochondrion organization and biogenesis	1	0.0018				GO:0006412	protein biosynthesis	1	0.0017
	GO:0007267	cell-cell signaling	1	0.0018				GO:0016740	transferase activity	1	0.0017
	GO:0006811	ion transport	1	0.0018				GO:0006950	response to stress	1	0.0017
	GO:0006996	organelle organization and biogenesis	1	0.0018				GO:0005730	nucleolus	1	0.0017
	GO:0005578	extracellular matrix (sensu Metazoa)	1	0.0018				GO:0005829	cytosol	1	0.0017
								GO:0005886	plasma membrane	1	0.0017
								GO:0009056	catabolism	1	0.0017
