# Supplementary material for: Alteration of ribosome function upon 5-fluorouracil treatment favors cancer cell drug-tolerance
Source: Nat Commun. 2022 Jan 10;13:173. doi: 10.1038/s41467-021-27847-8 (PMC8748862; doi:10.1038/s41467-021-27847-8)
Supplement: Supplementary file 7 — Supplementary Data 4 [file 41467_2021_27847_MOESM7_ESM.xlsx]

## Sheet: Altered survival genes mRNA
Survival genes mRNA identified by polysome profiling
10 µM 5-FU			50 µM 5-FU
Translation UP	Translation DOWN		Translation UP	Translation DOWN
ANGPTL4	AURKA		ANGPTL4	ASNS
BAX	BRCA2		BAX	AURKA
BTG2	CCNB1		BCL2L11	CCNB1
CDK5R2	CENPJ		BDKRB2	CDC25B
CDKN1A	CIT		BTG2	CDC25C
CDKN2D	DDX11		CDK5R2	CENPJ
FAS	DLGAP5		CDKN1A	CHD4
FZD9	ESPL1		DDIAS	CIT
GPX1	FAM83D		E2F7	DDX11
HYAL1	GEN1		FAS	DLGAP5
ICAM1	GPER1		FOXA1	DNMT3B
IFI6	L3MBTL3		GPX1	ESPL1
MAPRE3	PLCG1		HMOX1	EZH2
NRP1	PSRC1		ICAM1	FAM83D
OVOL1	SLF1		LATS2	GPER1
PLAUR	SOX4		MAPRE3	HNRNPU
PLK3	TBCD		NFATC2	HSPA1B
RRM2B	YTHDC2		NR3C1	HSPA2
SDC4			NRP1	KIF14
SERPINE1			OVOL1	L3MBTL3
SFN			PINK1	NDC80
SIRT2			PLAUR	PLCG1
TGFA			PLK2	PSRC1
TGM1			PLK3	RACGAP1
TNFRSF10B			RGCC	RTEL1
TRIAP1			RRM2B	SLF1
WNT4			SDC4	SOX4
			SERPINE1	STRADB
			SFN	TBCD
			SIRT2	TRAF2
			TGFA
			TGM1
			TMOD3
			TNFAIP3
			TNFRSF10A
			TNFRSF10B
			TRIAP1
			WNT4
