# Supplementary material for: Alteration of ribosome function upon 5-fluorouracil treatment favors cancer cell drug-tolerance
Source: Nat Commun. 2022 Jan 10;13:173. doi: 10.1038/s41467-021-27847-8 (PMC8748862; doi:10.1038/s41467-021-27847-8)
Supplement: Supplementary file 8 — Supplementary Data 5 [file 41467_2021_27847_MOESM8_ESM.xlsx]

## Sheet: Feuil1
Annotation Cluster 1	Enrichment Score: 3.8239489306504404\
Category	Term	Count	%	PValue	Genes	List Total	Pop Hits	Pop Total	Fold Enrichment	Bonferroni	Benjamini	FDR\
GOTERM_BP_DIRECT	GO:0097296~activation of cysteine-type endopeptidase activity involved in apoptotic signaling pathway	4	9.523809523809524	3.79899225246887E-6	8795, 355, 8797, 581	42	13	16792	123.01831501831501	0.003186073215882379	0.0010637178306912836	0.0010320595619207097\
GOTERM_BP_DIRECT	GO:0006919~activation of cysteine-type endopeptidase activity involved in apoptotic process	5	11.904761904761903	4.888844255519735E-5	10018, 8795, 355, 8797, 581	42	83	16792	24.084911072862877	0.04023546016819246	0.004106629174636577	0.003984408068248584\
GOTERM_BP_DIRECT	GO:0008625~extrinsic apoptotic signaling pathway via death domain receptors	4	9.523809523809524	1.0740376039899146E-4	8795, 355, 8797, 581	42	38	16792	42.08521303258145	0.08627351606094202	0.006098243559060682	0.005916748215041019\
GOTERM_BP_DIRECT	GO:0042981~regulation of apoptotic process	5	11.904761904761903	0.001764871526352798	8795, 355, 8797, 51499, 581	42	213	16792	9.38520008942544	0.7732261077785331	0.07059486105411192	0.06849382352273954\
KEGG_PATHWAY	hsa04210:Apoptosis	4	9.523809523809524	0.002155997005173324	8795, 355, 8797, 581	30	62	6879	14.793548387096774	0.17298509166953868	0.03286039343310046	0.030993325624401574\
\
Annotation Cluster 2	Enrichment Score: 2.2765669867261646\
Category	Term	Count	%	PValue	Genes	List Total	Pop Hits	Pop Total	Fold Enrichment	Bonferroni	Benjamini	FDR\
GOTERM_BP_DIRECT	GO:1902041~regulation of extrinsic apoptotic signaling pathway via death domain receptors	3	7.142857142857142	7.728917892252684E-4	8795, 355, 8797	42	17	16792	70.55462184873949	0.4776827537247842	0.034433028168133824	0.03340823566312984\
UP_SEQ_FEATURE	repeat:TNFR-Cys 3	3	7.142857142857142	0.0010929695415361625	8795, 355, 8797	42	24	20063	59.711309523809526	0.15775982430907098	0.06760750255957285	0.06632381580211259\
UP_SEQ_FEATURE	repeat:TNFR-Cys 1	3	7.142857142857142	0.0012836867574602439	8795, 355, 8797	42	26	20063	55.11813186813187	0.18263398697813316	0.06760750255957285	0.06632381580211259\
UP_SEQ_FEATURE	repeat:TNFR-Cys 2	3	7.142857142857142	0.0012836867574602439	8795, 355, 8797	42	26	20063	55.11813186813187	0.18263398697813316	0.06760750255957285	0.06632381580211259\
INTERPRO	IPR001368:TNFR/NGFR cysteine-rich region	3	7.142857142857142	0.0013168435147485368	8795, 355, 8797	41	25	18559	54.319024390243904	0.1496255454638148	0.15845049056391164	0.15716227519347334\
SMART	SM00208:TNFR	3	7.142857142857142	0.0013392681945298933	8795, 355, 8797	25	23	10057	52.471304347826084	0.03424423809868016	0.02401419118431029	0.02401419118431029\
GOTERM_MF_DIRECT	GO:0005031~tumor necrosis factor-activated receptor activity	3	7.142857142857142	0.0014619546874787054	8795, 355, 8797	41	24	16881	51.46646341463414	0.16713028052856305	0.052783625216319824	0.051094549209397586\
SMART	SM00005:DEATH	3	7.142857142857142	0.001847245475716176	8795, 355, 8797	25	27	10057	44.69777777777778	0.046935595848668354	0.02401419118431029	0.02401419118431029\
UP_SEQ_FEATURE	domain:Death	3	7.142857142857142	0.0023229584912947093	8795, 355, 8797	42	35	20063	40.94489795918367	0.30589271213940084	0.09175686040614102	0.09001464153766998\
INTERPRO	IPR000488:Death domain	3	7.142857142857142	0.002576430740876612	8795, 355, 8797	41	35	18559	38.7993031358885	0.27189493445571555	0.15845049056391164	0.15716227519347334\
GOTERM_BP_DIRECT	GO:0071260~cellular response to mechanical stimulus	3	7.142857142857142	0.012995424164765802	8795, 355, 8797	42	71	16792	16.893360160965795	0.999983091716396	0.259908483295316	0.25217311176866974\
INTERPRO	IPR011029:Death-like domain	3	7.142857142857142	0.01747298650804248	8795, 355, 8797	41	94	18559	14.446549039958484	0.8856138460322527	0.429835468097845	0.42634087079623645\
GOTERM_BP_DIRECT	GO:0033209~tumor necrosis factor-mediated signaling pathway	3	7.142857142857142	0.03359824814599393	8795, 355, 8797	42	118	16792	10.164648910411621	0.9999999999996593	0.4283812447992155	0.4156318029897151\
GOTERM_BP_DIRECT	GO:0032496~response to lipopolysaccharide	3	7.142857142857142	0.06067214818577629	8795, 355, 8797	42	164	16792	7.313588850174216	1.0	0.5662733830672454	0.5494200085711964\
GOTERM_BP_DIRECT	GO:0042127~regulation of cell proliferation	3	7.142857142857142	0.07485084523961234	8795, 355, 8797	42	185	16792	6.483397683397683	1.0	0.6388564643496418	0.6198428791011407\
KEGG_PATHWAY	hsa04060:Cytokine-cytokine receptor interaction	3	7.142857142857142	0.27333978742606946	8795, 355, 8797	30	243	6879	2.830864197530864	0.9999999999993732	1.0	0.9453000981818236\
\
Annotation Cluster 3	Enrichment Score: 1.5290800117863756\
Category	Term	Count	%	PValue	Genes	List Total	Pop Hits	Pop Total	Fold Enrichment	Bonferroni	Benjamini	FDR\
UP_KEYWORDS	Mitosis	4	9.523809523809524	0.015226422734896577	22933, 22924, 2908, 26524	42	262	20581	7.481279534714649	0.8437921425055345	0.1842397150922486	0.16901329235735202\
GOTERM_BP_DIRECT	GO:0007067~mitotic nuclear division	4	9.523809523809524	0.02245979106056975	22933, 22924, 2908, 26524	42	248	16792	6.448540706605222	0.9999999948347739	0.3309863945768174	0.3211356090239359\
UP_KEYWORDS	Cell division	4	9.523809523809524	0.04182706335787279	22933, 22924, 2908, 26524	42	388	20581	5.051791850760923	0.994315242821457	0.3073139237814254	0.28191607884081177\
GOTERM_BP_DIRECT	GO:0051301~cell division	4	9.523809523809524	0.053483397014798206	22933, 22924, 2908, 26524	42	350	16792	4.569251700680272	1.0	0.5282322428452894	0.5125110451415604\
\
Annotation Cluster 4	Enrichment Score: 0.9241957829636299\
Category	Term	Count	%	PValue	Genes	List Total	Pop Hits	Pop Total	Fold Enrichment	Bonferroni	Benjamini	FDR\
INTERPRO	IPR008271:Serine/threonine-protein kinase, active site	4	9.523809523809524	0.02941193072105831	10769, 65018, 1263, 26524	41	312	18559	5.803314571607254	0.97457279222637	0.6029445797816954	0.5980425913281856\
UP_KEYWORDS	Serine/threonine-protein kinase	4	9.523809523809524	0.043176336399043246	10769, 65018, 1263, 26524	42	393	20581	4.9875196898097665	0.9952064108721053	0.3073139237814254	0.28191607884081177\
UP_SEQ_FEATURE	active site:Proton acceptor	5	11.904761904761903	0.04754069715412741	22933, 10769, 65018, 1263, 26524	42	672	20063	3.5542446145124718	0.9995225925466106	0.8346033500391258	0.8187564509877499\
SMART	SM00220:S_TKc	4	9.523809523809524	0.05243427662510298	10769, 65018, 1263, 26524	25	359	10057	4.4822284122562674	0.7534852536049251	0.45443039741755914	0.45443039741755914\
GOTERM_MF_DIRECT	GO:0004674~protein serine/threonine kinase activity	4	9.523809523809524	0.05910961012613832	10769, 65018, 1263, 26524	41	376	16881	4.38012454592631	0.9995075307804158	0.6717001150697537	0.6502057113875216\
UP_SEQ_FEATURE	domain:Protein kinase	4	9.523809523809524	0.07366085923264755	10769, 65018, 1263, 26524	42	478	20063	3.9974098425981266	0.9999939341409144	1.0	0.9872611464968153\
INTERPRO	IPR000719:Protein kinase, catalytic domain	4	9.523809523809524	0.08698564416813107	10769, 65018, 1263, 26524	41	487	18559	3.717934592076927	0.9999862359713579	1.0	1.0\
GOTERM_BP_DIRECT	GO:0006468~protein phosphorylation	4	9.523809523809524	0.09955125913982463	10769, 65018, 1263, 26524	42	456	16792	3.507101086048454	1.0	0.7560087810252832	0.7335085196852451\
UP_SEQ_FEATURE	binding site:ATP	4	9.523809523809524	0.10509003874012593	10769, 65018, 1263, 26524	42	558	20063	3.4243044888206176	0.9999999731244889	1.0	0.9872611464968153\
INTERPRO	IPR011009:Protein kinase-like domain	4	9.523809523809524	0.10587275504797604	10769, 65018, 1263, 26524	41	531	18559	3.409857149418952	0.9999989477537136	1.0	1.0\
UP_SEQ_FEATURE	nucleotide phosphate-binding region:ATP	4	9.523809523809524	0.3319506354064816	10769, 65018, 1263, 26524	42	994	20063	1.9222956788349141	1.0	1.0	0.9872611464968153\
UP_KEYWORDS	ATP-binding	4	9.523809523809524	0.5302847112630411	10769, 65018, 1263, 26524	42	1391	20581	1.409126698846325	1.0	1.0	0.925\
GOTERM_MF_DIRECT	GO:0005524~ATP binding	4	9.523809523809524	0.7002225056988608	10769, 65018, 1263, 26524	41	1495	16881	1.1016232971694266	1.0	1.0	0.9758064516129032\
UP_KEYWORDS	Nucleotide-binding	4	9.523809523809524	0.7034856280854946	10769, 65018, 1263, 26524	42	1788	20581	1.0962501331628849	1.0	1.0	0.925\
\
Annotation Cluster 5	Enrichment Score: 0.43703027794524185\
Category	Term	Count	%	PValue	Genes	List Total	Pop Hits	Pop Total	Fold Enrichment	Bonferroni	Benjamini	FDR\
UP_KEYWORDS	Transmembrane helix	14	33.33333333333333	0.3198931319339372	8795, 6385, 8326, 7039, 8797, 65018, 3383, 3162, 581, 2537, 355, 50484, 624, 8829	42	5634	20581	1.217666548337475	1.0	1.0	0.925\
UP_KEYWORDS	Transmembrane	14	33.33333333333333	0.3242271694667709	8795, 6385, 8326, 7039, 8797, 65018, 3383, 3162, 581, 2537, 355, 50484, 624, 8829	42	5651	20581	1.2140034212233823	1.0	1.0	0.925\
GOTERM_CC_DIRECT	GO:0016021~integral component of membrane	14	33.33333333333333	0.37105610144507284	8795, 6385, 8326, 7039, 8797, 3383, 3162, 581, 2537, 355, 50484, 624, 5329, 8829	42	5163	18224	1.1765769255600749	1.0	1.0	0.9752066115702479\
UP_SEQ_FEATURE	transmembrane region	12	28.57142857142857	0.4640715985017274	2537, 8795, 6385, 355, 8326, 7039, 8797, 624, 65018, 3383, 8829, 581	42	5056	20063	1.13375904159132	1.0	1.0	0.9872611464968153\
