# Supplementary material for: Alteration of ribosome function upon 5-fluorouracil treatment favors cancer cell drug-tolerance
Source: Nat Commun. 2022 Jan 10;13:173. doi: 10.1038/s41467-021-27847-8 (PMC8748862; doi:10.1038/s41467-021-27847-8)
Supplement: Supplementary file 10 — Source Data [file 41467_2021_27847_MOESM10_ESM.xlsx]

## Sheet: Figure 1
Figure 1b - 47S/45S rRNA precursor level by northern blot relative to NT - biological replicates
	NT	5-FU 10µM	5-FU 50µM	ActD - 6h
	1	1.34648	1.29406
	1	0.901573	0.459284	0.0104165
	1	1.06723	0.902295	0.0667777
Figure 1c - 18S and 28S [32P] incoporation by pulse labeling relative to NT - biological replicates
	28S			18S
	Replicate 1	Replicate 2	Replicate 3	Replicate 1	Replicate 2	Replicate 3
NT	1	1	1	1	1	1
10 µM - 24h	0.340298	0.284101	0.326467	0.729313	0.489325	0.733717
50 µM - 24h	0.189586	0.129401	0.102462	0.539545	0.301209	0.335786
10 µM - 48h	0.422897	0.339517	0.51168	0.865755	0.513325	0.652527
50 µM - 48h	0.272294	0.234183		0.648989	0.335234
ActD - 3h	0.0038814	0.00476901	0.00401978	0.00886843	0.00127504	0.00811274

## Sheet: Figure 2
Figure 2b - 5-FUrd per ribosome by LC-MS-HRMS - 5-FU range of concentration- biological replicates
5-FU Conc.	NT	5 µM	10 µM	50 µM	100 µM
	0	5.72625	8.16318	12.5475	14.1316
	0	7.24378	8.1411	12.1585	12.4117
	0	6.02399	8.62872	11.7984	13.017
Figure 2c - 5-FUrd per ribosome by LC-MS-HRMS in various cell lines - biological replicates
5-FU Conc.	HCT116	HT29	SW480	ISRECO-1	MDA-MB-231	BT20	Panc1	MiaPaCa
	8.16318	11.2657	8.64073	6.82491	2.73254	4.48471	6.57357	1.42455
	8.1411	5.09791	7.82815	6.70741	5.35055	3.2612	5.64195	2.35778
	8.62872	4.77335	8.95501	12.3281	4.39379	0.88072	5.28756	1.82141
Figure 2d - 5-FUrd per ribosome by LC-MS-HRMS in HCT116 xenograft
HCT116	M1 - CTRL	M2 - CTRL	M1 - 5-FU	M2 - 5-FU	M3 - 5-FU
	0	0	1.5557	4.71806	0.67109
Figure 2e - 5-FUrd per ribosome by LC-MS-HRMS in HT29 xenograft
HT29	M1 - CTRL	M2 - CTRL	M1 - 5-FU	M2 - 5-FU	M3 - 5-FU
	0	0	3.19848	7.86517	3.29611
Figure 2f - 5-FUrd per ribosome by LC-MS-HRMS in SW480 xenograft
SW480	M1 - CTRL	M2 - CTRL	M1 - 5-FU	M2 - 5-FU	M3 - 5-FU
	0	0	1.69008	1.51568	1.18526
Figure 2g - 5-FUrd per ribosome by LC-MS-HRMS in patient CRC tumor
	Patient 1	Patient 2	Patient 3	Patient 4	Patient 5	CTRL patient
	0	0	3.80274	0	4.49566	0

## Sheet: Figure 3
Figure 3a - 5-FUrd per ribosome by LC-MS-HRMS in polysomal ribosomes - biological replicates
HCT116			HT29			SW480
NT	10 µM	50 µM	NT	10 µM	50 µM	NT	10 µM	50 µM
0	1.76005	4.50316	0	8.64726	14.8478	0	8.76063	14.6126
0	2.48599	7.0125	0	9.78485	12.4359	0	8.67381	20.0018
0	3.5039	6.27424
Figure 3c - Luciferase activity - in vitro translation assay - 5'UTR of cellular mRNAs
Globin			GAPDH			IGF-1R			c-Myc
NT	10 µM - 24h	10 µM - 48h	NT	10 µM - 24h	10 µM - 48h	NT	10 µM - 24h	10 µM - 48h	NT	10 µM - 24h	10 µM - 48h
1	0.92003	0.540709	1	0.884098	0.541562	1	1.15526	1.76716	1	1.27826	2.40484
1	0.750053	0.516688	1	0.743859	0.463713	1	1.06754	1.83762	1	1.3512	2.27028
1	0.906369	0.750043	1	0.712664	0.566285	1	1.42621	1.79898	1	1.40699	2.4761
						1	0.855434	1.96647	1	1.32752	2.0376
Figure 3d - Luciferase activity - in vitro translation assay - 5'UTR of viral mRNAs
EMCV			CrPV
NT	10 µM - 24h	10 µM - 48h	NT	10 µM - 24h	10 µM - 48h
1	1.54941	1.98021	1	0.536471	0.202304
1	1.24617	1.42059	1	1.03189	0.481395
1	1.37866	1.47888	1	0.303176	0.127904
Figure 3e - Luciferase activity - in cell bicistronic IRES translation assay - Biological replicates
IGF-1R - Full length			IGF-1R - IRES			IGF-1R - ∆IRES
NT	10 µM	50 µM	NT	10 µM	50 µM	NT	10 µM	50 µM
1	1.18358	1.23643	1	1.25604	1.29031	1	0.847624	0.804669
1	1.59008	2.31121	1	1.6392	2.16179	1	0.603833	0.615135
1	1.16432	1.31058	1	1.18932	1.39549	1	0.82498	0.917072
1	1.7127	1.76975	1	1.19857	2.90887	1	0.945147	0.737597
Figure 3f - Luciferase activity - in cell monocistronic translation assay - Biological replicates
IGF-1R - Full length			IGF-1R - IRES			IGF-1R - ∆IRES			GAPDH
NT	10 µM	50 µM	NT	10 µM	50 µM	NT	10 µM	50 µM	NT	10 µM	50 µM
1	0.885524	1.27824	1	1.41413	1.39616	1	0.780788	0.630856	1	0.855768	0.777579
1	1.64018	1.92726	1	1.18354	1.83814	1	1.16447	0.799495	1	0.985028	0.859649
1	1.05846	1.47921	1	0.930364	1.13252	1	1.00892	0.932839	1	0.845005	0.916164
1	1.15626	1.53892	1	0.954686	2.26622				1	0.919196	1.07028

## Sheet: Figure 4
Figure 4a - mRNA levels associated with polysomes of HCT116 cells - biological replicates
Actin					GAPDH					IGF-1R
NT	10 µM - 24h	50 µM - 24h	10 µM - 48h	50 µM - 48h	NT	10 µM - 24h	50 µM - 24h	10 µM - 48h	50 µM - 48h	NT	10 µM - 24h	50 µM - 24h	10 µM - 48h	50 µM - 48h
1.04972	1.42899	1.10191	0.314253	0.692555	0.942785	1	0.843816	0.319746	0.578344	0.242322	0.523042	0.843816	0.106949	0.359733
1.12506	0.942785	0.426317	0.530344	0.109576	0.724471	0.537747	0.270744	0.293209	0.0782915	0.396392	0.433769	0.270744	0.564482	0.0425411
2.03496	0.244855	0.526681	0.532185	0.539614	1.19334	0.146604	0.408951	0.334482	0.449066	0.515842	0.257921	0.408951	0	0.678302
Figure 4c - Protein levels measured from Fig4b - biological replicates
IGF-1R			Actin			GAPDH			H3
NT	24h	48h	NT	24h	48h	NT	24h	48h	NT	24h	48h
1	1.2945	1.6135	1	0.852259	0.790708	1	0.956992	1.03513	1	0.814545	0.820886
1	1.0215	1.0972	1	0.886855	0.900011	1	0.924524	0.997956	1	0.784383	0.9871
Figure 4e - Growth rate of HCT116 cells treated with 5-FU and IGF-1 - biological replicates
5-FU	NT			10 µM - 24 h			10 µM - 48 h
IGF-1	NT	5 ng/mL	10 ng/mL	NT	5 ng/mL	10 ng/mL	NT	5 ng/mL	10 ng/mL
	0.0536522	0.0453846	0.0473942	0.0220022	0.031816	0.0336789	0.00135119	0.00103449	0.000862994
	0.0489417	0.0490731	0.0531129	0.0237683	0.0350647	0.0274886	0.00170939	0.00139683	0.00147428
				0.0228853	0.0344147	0.0318308	0.00153029	0.00228472	0.00167205
Figure 4f - Cell survival of HCT116 cells treated with 5-FU and NVP-AEW541 - technical replicates
5-FU	NT		10 µM
NVP-AEW541	NT	3 µM	NT	3 µM
	0.842614	0.317795	1.05612	0.31209
	1.01702	0.338179	0.915726	0.136825
	1.10041	0.39933	1.07725	0.172411
	1.03996	0.408382	0.950902	0.145952
Uncropped images of Western Blot shown in Figure 4b. Western blot membrane was cut in order to detect all proteins of interest on a single membrane. GAPDH and ACTIN antibodies were successively incubated on the same membrane, and the GAPDH signal is visible on the ACTIN image (indicated by *). The size of the molecular weight marker bands are indicated on the left.

## Sheet: Figure 5
All source data for figure 5 are presented in Supplementary Data files 4 to 8.

## Sheet: Supplementary Figure 1
Supplementary Fig. 1a - Kinetic impact of 5-FU on cell number per well - Technical replicates
		T0	24 h	48 h	72 h	96 h
NT	Replicate 1	4511	8381	47377	81487	114867
	Replicate 2	4615	7605	38670	77636	108390
	Replicate 3	5053	8952	41416	75334	106915
10 µM	Replicate 1	3726	15513	37881	45629	44226
	Replicate 2	4514	14291	37581	45565	42593
	Replicate 3	3402	15073	42473	48056	42731
50 µM	Replicate 1	2947	18053	27285	16028	13178
	Replicate 2	5816	17899	27904	16659	13947
	Replicate 3	4395	21764	35142	19466	16804

## Sheet: Supplementary Figure 2
Supplementary Figure 2c - rRNA precursors levels by northern blot relative to NT - biological replicates
Replicate 1					Replicate 2						Replicate 3
	NT	5-FU 10µM	5-FU 50µM			NT	5-FU 10µM	5-FU 50µM	ActD - 6h			NT	5-FU 10µM	5-FU 50µM	ActD - 6h
47/45S	1	1.34648	1.29406		47/45S	1	0.901573	0.459284	0.0104165		47/45S	1	1.06723	0.902295	0.0667777
43S	1	3.49312	3.37174		43S	1	1.3928	0.811886	0.104856		43S	1	1.51589	1.99858	0.118462
41S	1	2.79533	3.01135		41S	1	2.0305	1.43501	0.38302		41S	1	1.45064	1.81819	0.130876
32S	1	0.327782	0.0390855		32S	1	0.29878	0.205231	0.679318		32S
30S	1	1.08644	0.996904		30S	1	1.03013	0.440063	0.18454		30S	1	1.00187	1.01616	0.128924
21S	1	0.222311	0.0497646		21S	1	0.584995	0.517596	0.551934		21S	1	0.611699	0.542828	0.214323
18SE	1	0.161214	0.0794222		18SE	1	0.453555	0.437802	0.5381		18SE	1	0.833996	0.62391	0.432338
12S	1	0.195064	0.183887		12S	1	0.337661	0.261352	0.689736		12S

## Sheet: Supplementary Figure 3
Supplementary Fig.3a - 5-FUrd per ribosome by LC-MS-HRMS -in gel purified rRNA- biological replicates
	18S rRNA			28S rRNA
	NT	10 µM	50 µM	NT	10 µM	50 µM
	0	2.35748	5.40559	0	4.22555	13.2627
	0	2.33326	5.5587	0	4.95912	12.742
	0	2.37082	5.38383	0	4.58588	12.822
Supplementary Fig.3c - 5-FUrd per ribosome by LC-MS-HRMS - Puromycin dissociation - biological replicates
HCT116	500 mM Cushion			Puromycin + 500 mM cushion
	NT	10 µM	50 µM	NT	10 µM	50 µM
	0	5.53162	9.62314	0	6.32934	9.02841
	0	5.15502	8.60695	0	4.1618	9.06066
HT29	500 mM Cushion			Puromycin + 500 mM cushion
	NT	10 µM	50 µM	NT	10 µM	50 µM
	0	8.802	14.5159	0	8.87833	14.5414
	0	8.40438	14.3533	0	8.60893	15.6031
SW480	500 mM Cushion			Puromycin + 500 mM cushion
	NT	10 µM	50 µM	NT	10 µM	50 µM
	0	8.71098	14.638	0	8.64099	14.1044
	0	7.59398	14.4741	0	6.54353	13.3206
Supplementary Fig. 3d - HCT116 Xenograft size in mm3 vs time in days- individual tumors
Days	7	11	14	18	21
CTRL - M1	35.0942	72.0431	97.1029	204.133	319.524
CTRL - M2	52.3519	60.4446	103.589	238.313	285.831
5-FU - M1		54.6507	93.9052	190.937	179.91
5-FU - M2	24.6837	52.598	121.596	159.345	138.872
5-FU - M3	31.3458	67.1779	98.9975	119.787	213.845
Supplementary Fig. 3e - Quantity of RNA analyzed per tumor in µg
	Patient 1	Patient 2	Patient 3	Patient 4	Patient 5	CTRL patient
	4	1.4	3.1	1.9	3.4	4

## Sheet: Supplementary Figure 4
Supplementary Fig.4a - [35S]-Methionine incorporation in HCT116 cells, relative to NT - biological replicates
NT	CHX	10 µM - 24h	10 µM - 48h	50 µM - 24h	50 µM - 48h
1	0.187578	0.95763	0.755639	0.847755	0.655583
1	0.158149	0.722686	0.884637	0.749146	0.572979
1		0.822124	0.919518	0.75687	0.650609
Supplementary Fig.4c - IRES activity (LuF/LucR) of IGF-1R 5'UTR domains - biological replicates
IGF-1R 5'UTR domain	1-1040	205-1040	426-1040	677-1040	800-1040	954-1040 (IRES)	1-953 (∆IRES)	Empty CTRL
	1	1.51866	1.27506	1.41008	1.89632	1.78511	0.0197782
	1	1.1412	0.811794	1.65376	1.32333	2.35853	0.00548104	0.0244248
	1	1.04827	1.01261	1.37861	1.08733	1.53519	0.0107916	0.00657872
	1	1.4849	1.30499	1.29499	1.42332	1.39792	0.0121247	0.00759099
Supplementary Fig. 4d - Luciferase activity - in cell bicistronic IRES translation assay - Biological replicates
c-Myc full length
NT	10 µM	50 µM
1	0.873112	0.933897
1	0.993656	1.1307
1	0.775431	1.01832
1	0.999642	1.00273

## Sheet: Supplementary Figure 5
Supplementary Fig. 5a - Cell Index from electric impedance - Mean values of technical triplicates
	NT			5-FU - 10 µM - 24 h
Time (h)	NT	IGF-1 - 5 ng/mL	IGF-1 - 10 ng/mL	NT	IGF-1 - 5 ng/mL	IGF-1 - 10 ng/mL
0	0	0	0	0	0	0
0.5	0.0553	0.0487333	0.0556667	0.0401	0.0489667	0.0444667
0.75	0.07545	0.0688333	0.0765333	0.05605	0.0685	0.0622667
1.25028	0.11655	0.101133	0.117533	0.0818	0.1005	0.0895333
1.50056	0.13245	0.121833	0.132767	0.0929	0.110867	0.100433
2.00083	0.16085	0.1484	0.164933	0.11305	0.135167	0.120933
2.25111	0.17175	0.166933	0.177867	0.12275	0.148233	0.135033
2.75111	0.1986	0.196133	0.207433	0.13535	0.166767	0.1512
3.00139	0.2118	0.208733	0.223267	0.14195	0.177367	0.158933
3.25139	0.22375	0.2225	0.2374	0.14885	0.182367	0.1656
3.75139	0.24645	0.247567	0.266333	0.1586	0.195167	0.179633
4.00167	0.25945	0.264633	0.277933	0.16415	0.203667	0.184833
4.50194	0.27315	0.289067	0.3035	0.1726	0.2137	0.194
4.75222	0.2879	0.305633	0.3164	0.17635	0.2232	0.201733
5.25278	0.303	0.3251	0.340467	0.18155	0.229467	0.206667
5.50305	0.31255	0.337433	0.348067	0.18435	0.2339	0.211667
6.00333	0.32845	0.360833	0.368933	0.1875	0.241	0.216833
6.25333	0.3344	0.3716	0.379367	0.18925	0.245067	0.216633
6.75333	0.34735	0.386533	0.400767	0.1902	0.242733	0.218833
7.00361	0.36075	0.398767	0.4092	0.1889	0.245833	0.2208
7.50389	0.3745	0.414267	0.428267	0.1874	0.2423	0.221833
7.75417	0.3808	0.422133	0.441333	0.1879	0.2423	0.221467
8.25417	0.39735	0.441033	0.463533	0.1888	0.237833	0.219633
8.50444	0.4077	0.4542	0.4736	0.18985	0.2415	0.2209
9.00472	0.4267	0.474733	0.498133	0.18795	0.236133	0.217067
9.25472	0.43495	0.484667	0.508	0.18805	0.236867	0.217433
9.755	0.4476	0.500033	0.531567	0.1877	0.231467	0.215967
10.005	0.45545	0.513033	0.542633	0.18725	0.2348	0.216067
10.5053	0.46395	0.527667	0.564633	0.18675	0.228533	0.212767
10.7556	0.4707	0.5403	0.571167	0.186	0.2291	0.2144
11.2558	0.48685	0.550933	0.593167	0.18795	0.2303	0.218367
11.5061	0.49075	0.557367	0.601733	0.19105	0.226967	0.217967
12.0067	0.50465	0.574233	0.619367	0.19325	0.2312	0.217433
12.2567	0.51205	0.581133	0.625033	0.1947	0.230333	0.216933
12.7567	0.51935	0.588167	0.643	0.19995	0.228033	0.216867
13.0067	0.521	0.5952	0.6493	0.19945	0.230033	0.219167
13.5069	0.52975	0.6032	0.655433	0.20255	0.2285	0.218333
13.7572	0.53445	0.6074	0.6594	0.2026	0.2309	0.221533
14.0072	0.533	0.608633	0.661967	0.2038	0.230367	0.222433
14.5072	0.533	0.606567	0.667733	0.20495	0.232267	0.224
14.7575	0.52905	0.6072	0.665733	0.2033	0.230567	0.222
15.2575	0.5209	0.592633	0.659867	0.2058	0.228933	0.222667
15.5078	0.51875	0.585533	0.658533	0.207	0.225333	0.221867
16.0081	0.51105	0.5698	0.647567	0.2077	0.2226	0.225433
16.2581	0.5057	0.562167	0.639533	0.20745	0.220433	0.2246
16.7586	0.48905	0.5525	0.625333	0.21015	0.2176	0.226533
17.0089	0.48195	0.542333	0.6171	0.21145	0.222033	0.231733
17.5094	0.46725	0.536433	0.5989	0.2125	0.221533	0.2271
17.7594	0.4587	0.5234	0.586633	0.2094	0.211533	0.221133
18.26	0.43525	0.504967	0.562033	0.19525	0.198967	0.205833
18.51	0.4344	0.497	0.552467	0.18655	0.193533	0.200533
19.0103	0.4309	0.4914	0.5452	0.1781	0.182	0.188467
19.2606	0.43345	0.498933	0.544667	0.17915	0.1798	0.183867
19.7611	0.459	0.527567	0.571367	0.1824	0.1855	0.1889
20.0114	0.47425	0.5442	0.589633	0.18615	0.187133	0.193833
20.5119	0.50125	0.578933	0.625867	0.1944	0.200267	0.201133
20.7622	0.51475	0.595833	0.647733	0.19935	0.201067	0.203633
21.2628	0.5545	0.644033	0.692033	0.2101	0.216867	0.217433
21.5131	0.57475	0.67	0.716867	0.21025	0.226933	0.222467
22.0136	0.6159	0.718	0.766367	0.22215	0.240067	0.236567
22.2639	0.63675	0.7458	0.791467	0.22665	0.247933	0.246233
22.7642	0.6761	0.7932	0.841833	0.23595	0.267867	0.2576
23.0144	0.6947	0.813633	0.863767	0.24475	0.273333	0.267733
23.515	0.73225	0.864867	0.910433	0.256	0.291533	0.2833
23.765	0.751	0.888067	0.930633	0.26085	0.296933	0.287967
24.2656	0.7927	0.923033	0.971467	0.2666	0.310933	0.2993
24.5158	0.81015	0.944833	0.992967	0.2731	0.3187	0.307167
25.0164	0.84425	0.9805	1.0279	0.2875	0.333067	0.320933
25.2667	0.8595	1.00317	1.04873	0.2968	0.342633	0.327167
25.5169	0.87825	1.019	1.065	0.29875	0.349	0.334233
26.0175	0.91195	1.05123	1.10043	0.3115	0.3648	0.3479
26.2678	0.9283	1.06943	1.12153	0.31845	0.371733	0.355467
26.7678	0.9542	1.10473	1.1531	0.32965	0.3923	0.368933
27.0181	0.96805	1.12223	1.168	0.3355	0.396167	0.377667
27.5186	0.9981	1.14633	1.20213	0.3441	0.410133	0.391267
27.7689	1.00515	1.16113	1.2108	0.34955	0.4184	0.394867
28.2689	1.0288	1.1852	1.23813	0.352	0.4266	0.405467
28.5189	1.0397	1.2021	1.2521	0.3602	0.4354	0.411367
29.0194	1.0615	1.22353	1.27497	0.3729	0.450133	0.425167
29.2697	1.0742	1.23473	1.2834	0.37805	0.458567	0.431933
29.77	1.0939	1.2537	1.30827	0.38595	0.477733	0.4472
30.0203	1.1007	1.2694	1.3216	0.3925	0.4842	0.454467
30.5206	1.12075	1.28867	1.34293	0.39795	0.499467	0.4692
30.7708	1.12995	1.29843	1.35427	0.4018	0.507233	0.4759
31.2714	1.15365	1.32303	1.3752	0.41175	0.5201	0.489133
31.5217	1.1658	1.3331	1.38607	0.42045	0.527	0.4968
32.0222	1.18555	1.35137	1.4102	0.43165	0.545167	0.513033
32.2725	1.20125	1.3622	1.4209	0.4402	0.550367	0.5208
32.7728	1.2242	1.38847	1.4438	0.4527	0.567	0.5375
33.0231	1.23545	1.4001	1.46047	0.4578	0.5771	0.546733
33.5236	1.25985	1.43313	1.48283	0.46465	0.5931	0.561667
33.7739	1.28395	1.44467	1.4941	0.47455	0.601933	0.5659
34.2744	1.3059	1.4777	1.52307	0.47905	0.623867	0.580733
34.5247	1.32225	1.49437	1.53837	0.4863	0.6328	0.5851
35.0253	1.35275	1.53483	1.5742	0.4966	0.655	0.600833
35.2756	1.37405	1.5554	1.59207	0.5019	0.666167	0.609367
35.7761	1.41035	1.59317	1.62517	0.51485	0.686867	0.621933
36.0264	1.4233	1.61423	1.64337	0.51785	0.7015	0.633933
36.2767	1.4443	1.6384	1.6677	0.52055	0.7101	0.638667
36.7772	1.4867	1.68567	1.7007	0.53745	0.734	0.657267
37.0275	1.51065	1.71167	1.7224	0.5421	0.741767	0.665367
37.5281	1.55205	1.75473	1.76473	0.55585	0.764967	0.6821
37.7783	1.568	1.77817	1.78547	0.5584	0.777733	0.690333
38.2786	1.6104	1.8226	1.82263	0.5772	0.797967	0.706133
38.5289	1.6318	1.84793	1.84573	0.5825	0.8091	0.7145
39.0294	1.67565	1.89093	1.8966	0.5937	0.834267	0.736733
39.2797	1.6957	1.91767	1.9102	0.6011	0.843533	0.7482
39.7803	1.7415	1.965	1.96007	0.6089	0.861533	0.765167
40.0306	1.7658	1.98887	1.97663	0.61555	0.8711	0.775233
40.5311	1.801	2.03243	2.0173	0.6314	0.897567	0.7965
40.7814	1.82815	2.05543	2.04177	0.63765	0.907567	0.8066
41.2819	1.87315	2.09607	2.07917	0.6484	0.930033	0.826167
41.5322	1.90005	2.12367	2.1024	0.65125	0.9395	0.833
42.0328	1.93735	2.15417	2.14237	0.66245	0.9513	0.837633
42.2831	1.95775	2.17813	2.16077	0.66945	0.9565	0.842567
42.7836	1.9951	2.21313	2.19237	0.67595	0.971567	0.858433
43.0339	2.018	2.22857	2.21127	0.6813	0.988833	0.867667
43.5344	2.0581	2.2643	2.25153	0.69535	1.01217	0.890633
43.7847	2.0712	2.2774	2.25393	0.7075	1.0232	0.902733
44.2853	2.0995	2.30593	2.29247	0.7229	1.0457	0.9223
44.5356	2.11775	2.32137	2.3067	0.7337	1.06253	0.9303
45.0361	2.15375	2.363	2.3366	0.74735	1.08117	0.944733
45.2864	2.19225	2.3938	2.3809	0.74415	1.0777	0.9388
45.7869	2.2354	2.4179	2.39997	0.7397	1.06703	0.941067
46.0372	2.2575	2.44227	2.41397	0.7372	1.07097	0.9354
46.5378	2.28765	2.4579	2.42173	0.7471	1.0827	0.947133
46.7878	2.2953	2.45497	2.42883	0.75805	1.09403	0.9564
47.0378	2.30165	2.45733	2.44283	0.7672	1.10967	0.968667
47.5381	2.32305	2.4739	2.4736	0.78615	1.13747	1.00037
47.7883	2.3286	2.47967	2.4827	0.79495	1.14607	1.01093
48.2883	2.35025	2.49917	2.49667	0.81415	1.1743	1.03267
48.5383	2.35965	2.5024	2.49327	0.8172	1.18643	1.04257
49.0386	2.37695	2.51423	2.50477	0.8352	1.2083	1.06887
49.2889	2.3926	2.52823	2.5211	0.84315	1.2267	1.0807
49.7894	2.41755	2.5329	2.53713	0.8539	1.24753	1.1023
50.0397	2.4295	2.54277	2.55353	0.8614	1.25797	1.11303
50.5403	2.45945	2.5641	2.56137	0.8778	1.29273	1.13583
50.7906	2.46655	2.57893	2.571	0.8819	1.3102	1.14883
51.2911	2.49845	2.598	2.59493	0.90505	1.3336	1.1781
51.5414	2.51805	2.6101	2.6064	0.91265	1.34807	1.1925
52.0414	2.5429	2.62637	2.62873	0.9247	1.38633	1.2151
52.2914	2.5601	2.63993	2.638	0.9385	1.39733	1.23057
52.7917	2.59415	2.65517	2.65467	0.95505	1.4273	1.25293
53.0419	2.61215	2.66683	2.67413	0.95365	1.43717	1.26807
53.5425	2.64905	2.69133	2.69463	0.983	1.46553	1.29337
53.7928	2.6641	2.6954	2.71173	0.98785	1.48073	1.30007
54.2933	2.68785	2.7174	2.7252	1.00105	1.5055	1.32197
54.5433	2.6992	2.72853	2.73747	1.00655	1.51777	1.33473
55.0439	2.7379	2.75357	2.7666	1.0246	1.55017	1.35637
55.2939	2.7493	2.76447	2.76837	1.03655	1.56377	1.3708
55.7944	2.7866	2.79797	2.80013	1.0488	1.58953	1.39313
56.0444	2.80545	2.80903	2.8151	1.06245	1.606	1.40947
56.545	2.8435	2.82687	2.8331	1.0744	1.6282	1.43323
56.7953	2.8614	2.84073	2.8449	1.0898	1.6484	1.44583
57.2958	2.89215	2.85983	2.86293	1.1025	1.66923	1.46813
57.5458	2.9013	2.86807	2.87293	1.11475	1.67857	1.47997
57.7961	2.92525	2.8793	2.8945	1.12285	1.69223	1.4901
58.2964	2.95095	2.89817	2.91787	1.1388	1.714	1.51607
58.5467	2.96245	2.905	2.9364	1.1413	1.72853	1.52347
59.0469	2.99905	2.9137	2.94603	1.1557	1.74877	1.54457
59.2972	3.0073	2.92097	2.95733	1.1635	1.75723	1.55777
59.7978	3.0238	2.93237	2.9742	1.1812	1.7863	1.58417
60.0478	3.0437	2.94177	2.9842	1.1881	1.79537	1.59637
60.5483	3.07905	2.94977	2.99647	1.20305	1.82077	1.62047
60.7986	3.0916	2.95823	3.0073	1.2153	1.82863	1.63167
61.2989	3.10725	2.9695	3.02727	1.2357	1.85483	1.6569
61.5489	3.11705	2.97523	3.034	1.24105	1.87047	1.66817
62.0492	3.1398	2.98777	3.04263	1.2522	1.89797	1.68707
62.2992	3.14075	2.99037	3.05157	1.27	1.91413	1.7005
62.7994	3.155	3.00623	3.06997	1.29515	1.93993	1.72717
63.0497	3.1699	3.01127	3.07083	1.30215	1.94923	1.7383
63.5503	3.1764	3.01917	3.08813	1.3192	1.97273	1.76687
63.8003	3.1851	3.02497	3.09903	1.3293	1.98407	1.77323
64.3006	3.2036	3.03257	3.10557	1.35105	2.00577	1.80157
64.5508	3.21535	3.03907	3.1172	1.3576	2.01673	1.81283
65.0514	3.2308	3.05297	3.1273	1.37635	2.04373	1.83827
65.3014	3.23775	3.06137	3.13313	1.3836	2.0535	1.8558
65.8017	3.25705	3.06733	3.15523	1.3997	2.081	1.88473
66.0519	3.25645	3.06403	3.15523	1.4116	2.09473	1.8958
66.5525	3.2978	3.09947	3.17333	1.43055	2.11793	1.91607
66.8028	3.327	3.1069	3.18333	1.43835	2.1271	1.92537
67.3031	3.36545	3.15553	3.2373	1.45915	2.143	1.94713
67.5533	3.369	3.15777	3.25177	1.4722	2.14507	1.95347
68.0536	3.38495	3.1783	3.27277	1.4891	2.16583	1.9764
68.3039	3.41125	3.1818	3.27533	1.49265	2.17477	1.9925
68.8042	3.4223	3.1842	3.28323	1.51715	2.19663	2.02207
69.0542	3.42805	3.19083	3.27383	1.52125	2.2077	2.03723
69.3044	3.43845	3.19223	3.2848	1.53335	2.21133	2.04683
69.8047	3.4359	3.1854	3.28697	1.54925	2.23007	2.0632
70.055	3.4339	3.18447	3.2825	1.55175	2.23753	2.07523
70.5553	3.4294	3.1836	3.28943	1.579	2.26127	2.10383
70.8053	3.4366	3.19767	3.28843	1.58385	2.2753	2.11387
71.3058	3.4349	3.2	3.29173	1.6065	2.29673	2.13977
71.5561	3.4379	3.20107	3.30463	1.61395	2.3104	2.14873
72.0567	3.46335	3.20193	3.3166	1.62905	2.32123	2.1573
72.3069	3.4754	3.2128	3.32267	1.6344	2.33327	2.1733
72.8075	3.4966	3.23213	3.3242	1.6583	2.35403	2.2062
73.0575	3.5067	3.22967	3.3378	1.6719	2.35973	2.2138
73.5581	3.5292	3.24347	3.34287	1.6831	2.3798	2.2333
73.8083	3.5303	3.25093	3.35203	1.68995	2.38767	2.24677
74.3086	3.5355	3.25753	3.3594	1.709	2.4005	2.27233
74.5589	3.54125	3.266	3.36647	1.7209	2.40853	2.28827
75.0594	3.55325	3.28503	3.3679	1.7415	2.41717	2.30177
75.3094	3.56835	3.28583	3.37203	1.75145	2.4311	2.3077
75.8094	3.576	3.30083	3.39403	1.7688	2.44947	2.31737
76.0594	3.58	3.3134	3.40203	1.7805	2.4552	2.33667
76.56	3.589	3.32283	3.4134	1.7889	2.47097	2.35593
76.8103	3.5935	3.32623	3.42143	1.80565	2.48073	2.3587
77.3108	3.61435	3.34163	3.43043	1.8274	2.49347	2.3848
77.5611	3.60865	3.3395	3.4382	1.839	2.49913	2.38903
78.0611	3.62915	3.34697	3.44187	1.8614	2.52253	2.42103
78.3114	3.62855	3.34797	3.44593	1.8659	2.52933	2.4322
78.8117	3.63395	3.3583	3.44637	1.8803	2.5384	2.44687
79.0619	3.6357	3.35837	3.45473	1.8932	2.546	2.45423
79.5625	3.6463	3.36973	3.46647	1.9156	2.562	2.4853
79.8128	3.6486	3.374	3.47143	1.92255	2.571	2.49213
80.0631	3.65245	3.37323	3.48073	1.93	2.57477	2.49833
80.5636	3.6706	3.37873	3.48717	1.95445	2.59967	2.5207
80.8139	3.67625	3.3866	3.48137	1.96245	2.61323	2.53797
81.3142	3.68005	3.38947	3.49853	1.98235	2.6334	2.55053
81.5644	3.6801	3.39053	3.5122	1.9903	2.634	2.55873
82.0647	3.6842	3.39193	3.50993	2.0047	2.6474	2.57427
82.3147	3.693	3.39997	3.5124	2.01525	2.65833	2.5872
82.8147	3.7115	3.40633	3.52483	2.0308	2.67777	2.59613
83.0647	3.70895	3.4128	3.53077	2.04205	2.67993	2.60263
83.5647	3.70535	3.4236	3.54883	2.054	2.6877	2.62227
83.8147	3.7102	3.4227	3.55117	2.06885	2.69763	2.62833
84.3147	3.7315	3.4342	3.55193	2.0892	2.7169	2.65073
84.5647	3.73635	3.43843	3.552	2.08825	2.72117	2.6628
85.065	3.74495	3.44797	3.55207	2.10175	2.7261	2.6819
85.3153	3.752	3.44957	3.55893	2.117	2.7393	2.6807
85.8158	3.75325	3.4581	3.57667	2.1379	2.74547	2.6959
86.0658	3.7605	3.45963	3.58013	2.15	2.75267	2.7087
86.5658	3.76515	3.4627	3.5825	2.1669	2.7715	2.71943
86.8161	3.77015	3.4698	3.58373	2.17385	2.7818	2.73383
87.3164	3.77885	3.47103	3.5933	2.1887	2.79573	2.7518
87.5667	3.78755	3.47603	3.59967	2.19515	2.80017	2.7574
88.0669	3.7893	3.489	3.60033	2.2106	2.80423	2.762
88.3172	3.79735	3.4894	3.59697	2.2153	2.8175	2.78023
88.8178	3.8046	3.4979	3.5997	2.2409	2.8153	2.8028
89.0681	3.813	3.5017	3.60317	2.24675	2.82413	2.817
89.5683	3.82195	3.51197	3.60593	2.25635	2.8408	2.8214
89.8186	3.8253	3.51443	3.61387	2.2685	2.834	2.8257
90.3189	3.8283	3.51417	3.61907	2.28585	2.84677	2.84247
90.5692	3.83455	3.52137	3.63003	2.28835	2.85067	2.85203
91.0694	3.8368	3.5282	3.62397	2.30535	2.86097	2.87323
91.3194	3.83865	3.52717	3.6278	2.3149	2.87313	2.88453
91.5697	3.84325	3.53227	3.62833	2.3239	2.88067	2.88597
92.07	3.8537	3.53963	3.63623	2.3401	2.8947	2.89953
92.3203	3.8603	3.5448	3.637	2.3496	2.89447	2.90623
92.8206	3.867	3.54973	3.63887	2.35775	2.90697	2.92543
93.0708	3.8705	3.5478	3.63957	2.37335	2.90937	2.9319
93.5714	3.8772	3.55227	3.65783	2.39205	2.9084	2.95533
93.8214	3.8844	3.55303	3.6582	2.3894	2.92253	2.97533
94.3214	3.8939	3.55347	3.65157	2.40945	2.9339	2.99033
94.5714	3.89775	3.55617	3.6484	2.41565	2.936	2.99583
95.0714	3.89685	3.56863	3.674	2.43855	2.94807	3.02007
95.3214	3.8991	3.56967	3.67077	2.4436	2.9546	3.0289
95.8219	3.9025	3.5775	3.6826	2.45925	2.9602	3.04343
96.0722	3.90485	3.57783	3.68233	2.46925	2.96777	3.04963
96.5725	3.91155	3.57703	3.68683	2.49315	2.97383	3.05087
96.8225	3.9185	3.5846	3.6873	2.50365	2.98687	3.05577
97.3225	3.9212	3.59577	3.689	2.5162	2.9973	3.0784
97.5728	3.92395	3.59723	3.69543	2.5271	3.00607	3.08427
98.0733	3.92565	3.6021	3.69773	2.54485	3.02087	3.09937
98.3236	3.93185	3.60037	3.7034	2.55245	3.02113	3.1061
98.8242	3.93655	3.60207	3.70927	2.5712	3.028	3.12297
99.0742	3.94335	3.6005	3.70283	2.58195	3.04203	3.12813
99.5744	3.95265	3.60497	3.7041	2.59625	3.04083	3.15363
99.8247	3.95715	3.60893	3.70337	2.60995	3.0518	3.16097
100.325	3.9676	3.61753	3.70377	2.629	3.07673	3.1748
100.575	3.96965	3.62347	3.70303	2.63585	3.08183	3.1862
101.076	3.97465	3.6301	3.71693	2.65125	3.08473	3.197
101.326	3.97795	3.62887	3.72587	2.65515	3.0903	3.19593
101.826	3.97835	3.62243	3.73183	2.6701	3.09703	3.20377
102.076	3.98715	3.6275	3.73347	2.68865	3.10983	3.23017
102.326	3.98775	3.6248	3.73783	2.69115	3.11933	3.22417
102.826	3.9911	3.63003	3.74467	2.7154	3.12133	3.23317
103.076	3.99575	3.6331	3.7425	2.72015	3.1283	3.2436
103.576	4.00125	3.63637	3.74487	2.7254	3.1466	3.2574
103.827	4.0102	3.63633	3.74433	2.7344	3.15613	3.25283
104.327	4.01815	3.63693	3.74697	2.74445	3.16737	3.26457
104.577	4.0164	3.63903	3.7449	2.7472	3.17053	3.27753
105.077	4.0214	3.6427	3.75723	2.77355	3.1678	3.2929
105.327	4.0268	3.63953	3.75943	2.78025	3.18053	3.3026
105.827	4.02895	3.64957	3.7649	2.79835	3.19757	3.30663
106.077	4.0323	3.64477	3.7691	2.8119	3.2009	3.306
106.577	4.0401	3.6444	3.7673	2.8243	3.20397	3.31077
106.827	4.04735	3.6383	3.77517	2.83165	3.20553	3.32313
107.328	4.0611	3.64797	3.76843	2.8551	3.2203	3.34543
107.578	4.05475	3.65027	3.78417	2.85795	3.22513	3.36013
108.078	4.062	3.65233	3.798	2.87485	3.23977	3.36593
108.328	4.06555	3.65013	3.8033	2.8808	3.2493	3.37327
108.828	4.0789	3.64967	3.80603	2.90205	3.24053	3.3798
109.078	4.09	3.64753	3.8118	2.9061	3.24467	3.3912
109.578	4.0888	3.65547	3.8087	2.92045	3.2581	3.40023
109.828	4.0858	3.66097	3.8133	2.9248	3.2725	3.40503
110.328	4.09345	3.66947	3.8152	2.93725	3.29147	3.42127
110.578	4.10575	3.66737	3.8268	2.94325	3.2857	3.42153
111.079	4.1201	3.6709	3.82863	2.9626	3.28207	3.4352
111.329	4.1281	3.67437	3.82663	2.9744	3.28333	3.43147
111.829	4.1315	3.67903	3.8272	2.9948	3.29947	3.44917
112.079	4.1339	3.68143	3.82887	2.98695	3.30813	3.45447
112.579	4.14385	3.68103	3.84453	3.00465	3.31807	3.4742
112.829	4.14715	3.6825	3.8504	3.0093	3.32687	3.47047
113.329	4.1546	3.6898	3.8475	3.02785	3.33453	3.4787
113.579	4.1601	3.69423	3.8545	3.04005	3.34233	3.47933

[truncated: 1 more sheets: Supplementary Figure 6]
